# Supplementary material for: Evidence for Alteration of Gene Regulatory Networks through MicroRNAs of the HIV-Infected Brain: Novel Analysis of Retrospective Cases
Source: PLoS One. 2010 Apr 26;5(4):e10337. doi: 10.1371/journal.pone.0010337 (PMC2859933; doi:10.1371/journal.pone.0010337)
Supplement: File S1 — For analysis and visualization of heatmap with Genepattern software, used with File S2. (0.02 MB TXT) [file pone.0010337.s005.txt]

GID	ID	NAME	GWEIGHT	HIV	HIV MDD
EWEIGHT				1.000000	1.000000
GENE111X	hsa-miR-371-3p		1.000000	0.000000	0.000000
GENE110X	hsa-miR-654-3p		1.000000	0.000000	0.000000
GENE109X	hsa-miR-520a-3p		1.000000	0.000000	0.000000
GENE108X	hsa-miR-518a-3p		1.000000	0.000000	0.000000
GENE107X	hsa-miR-887		1.000000	0.000000	0.000000
GENE106X	hsa-miR-570		1.000000	0.000000	0.000000
GENE112X	hsa-miR-453		1.000000	0.000000	0.000000
GENE11X	hsa-miR-520f		1.000000	-2.198000	-1.874000
GENE14X	hsa-miR-302b		1.000000	-1.486000	0.402000
GENE16X	hsa-miR-202		1.000000	-1.369000	1.471000
GENE18X	hsa-miR-876-5p		1.000000	-1.189000	0.055000
GENE28X	hsa-miR-375		1.000000	-0.931000	-0.182000
GENE36X	hsa-miR-23b		1.000000	-0.632000	-0.198000
GENE51X	hsa-miR-362-3p		1.000000	-0.426000	0.271000
GENE58X	hsa-miR-98		1.000000	-0.342000	-0.249000
GENE59X	hsa-miR-92a		1.000000	-0.338000	0.122000
GENE62X	hsa-miR-383		1.000000	-0.322000	-0.065000
GENE71X	hsa-miR-888		1.000000	-0.250000	-0.203000
GENE91X	hsa-miR-597		1.000000	-0.124000	-0.006000
GENE93X	hsa-miR-148b		1.000000	-0.122000	-0.082000
GENE9X	hsa-miR-377		1.000000	-2.655000	-1.091000
GENE8X	hsa-miR-346		1.000000	-3.537000	-3.213000
GENE7X	hsa-miR-485-5p		1.000000	-4.057000	-4.029000
GENE6X	hsa-miR-589		1.000000	-4.380000	-4.009000
GENE5X	hsa-miR-672		1.000000	-4.403000	-4.070000
GENE4X	hsa-miR-424		1.000000	-5.209000	-0.932000
GENE3X	hsa-miR-542-5p		1.000000	-5.982000	-0.166000
GENE113X	hsa-miR-219-1-3p		1.000000	0.000000	2.536000
GENE114X	hsa-miR-517b		1.000000	0.000000	4.116000
GENE124X	hsa-miR-148a		1.000000	0.050000	0.059000
GENE128X	hsa-miR-200a		1.000000	0.059000	0.274000
GENE137X	hsa-miR-129-5p		1.000000	0.096000	0.748000
GENE149X	hsa-miR-636		1.000000	0.156000	0.217000
GENE150X	hsa-miR-181a		1.000000	0.164000	0.173000
GENE152X	hsa-miR-142-5p		1.000000	0.182000	2.758000
GENE155X	hsa-miR-487a		1.000000	0.192000	0.621000
GENE157X	hsa-miR-519e		1.000000	0.207000	0.299000
GENE163X	hsa-miR-361-5p		1.000000	0.242000	0.364000
GENE168X	hsa-miR-873		1.000000	0.259000	0.920000
GENE176X	hsa-miR-18b		1.000000	0.292000	0.391000
GENE183X	hsa-miR-625		1.000000	0.339000	0.555000
GENE188X	hsa-miR-618		1.000000	0.379000	0.524000
GENE199X	hsa-miR-642		1.000000	0.414000	0.594000
GENE201X	hsa-miR-223		1.000000	0.424000	1.035000
GENE203X	hsa-let-7b		1.000000	0.442000	0.633000
GENE204X	hsa-miR-320		1.000000	0.457000	0.486000
GENE0X	hsa-miR-505		1.000000	-8.212000	-4.972000
GENE1X	hsa-miR-450b-5p		1.000000	-6.439000	-4.811000
GENE2X	hsa-miR-154		1.000000	-6.081000	-5.812000
GENE291X	hsa-miR-576-3p		1.000000	5.507000	5.508000
GENE282X	hsa-miR-518b		1.000000	2.787000	2.816000
GENE281X	hsa-miR-193a-3p		1.000000	2.675000	3.376000
GENE277X	hsa-miR-141		1.000000	1.790000	1.865000
GENE275X	hsa-miR-551b		1.000000	1.620000	1.722000
GENE273X	hsa-miR-886-3p		1.000000	1.479000	3.074000
GENE267X	hsa-miR-125a-3p		1.000000	1.246000	2.697000
GENE262X	hsa-miR-886-5p		1.000000	1.173000	1.950000
GENE257X	hsa-miR-211		1.000000	0.994000	12.793000
GENE254X	hsa-miR-142-3p		1.000000	0.968000	1.414000
GENE249X	hsa-miR-193a-5p		1.000000	0.886000	1.449000
GENE247X	hsa-miR-452		1.000000	0.862000	1.251000
GENE243X	hsa-miR-519a		1.000000	0.827000	0.937000
GENE242X	hsa-miR-326		1.000000	0.810000	0.837000
GENE234X	hsa-miR-219-2-3p		1.000000	0.689000	0.839000
GENE10X	hsa-miR-423-5p		1.000000	-2.460000	-2.588000
GENE12X	hsa-miR-541		1.000000	-2.184000	-7.048000
GENE13X	hsa-miR-372		1.000000	-1.651000	-2.087000
GENE15X	hsa-miR-520g		1.000000	-1.439000	-3.127000
GENE17X	hsa-miR-518e		1.000000	-1.308000	-3.079000
GENE19X	hsa-miR-455-3p		1.000000	-1.146000	-1.645000
GENE20X	hsa-miR-509-5p		1.000000	-1.138000	-1.296000
GENE21X	hsa-miR-296-5p		1.000000	-1.130000	-1.438000
GENE22X	hsa-miR-145		1.000000	-1.041000	-1.337000
GENE23X	hsa-miR-545		1.000000	-0.995000	-1.658000
GENE24X	hsa-miR-132		1.000000	-0.969000	-1.361000
GENE25X	hsa-miR-548d-5p		1.000000	-0.954000	-2.262000
GENE26X	hsa-miR-496		1.000000	-0.940000	-5.758000
GENE27X	hsa-miR-410		1.000000	-0.932000	-1.078000
GENE29X	hsa-miR-1		1.000000	-0.914000	-1.558000
GENE30X	hsa-miR-212		1.000000	-0.907000	-1.364000
GENE31X	hsa-miR-504		1.000000	-0.865000	-1.092000
GENE32X	hsa-miR-885-5p		1.000000	-0.804000	-1.325000
GENE33X	hsa-miR-182		1.000000	-0.774000	-1.628000
GENE34X	hsa-miR-485-3p		1.000000	-0.720000	-0.911000
GENE35X	hsa-miR-671-3p		1.000000	-0.651000	-0.856000
GENE37X	hsa-miR-486-5p		1.000000	-0.604000	-0.791000
GENE38X	hsa-miR-542-3p		1.000000	-0.578000	-3.172000
GENE39X	hsa-miR-128		1.000000	-0.540000	-0.634000
GENE40X	hsa-miR-133a		1.000000	-0.531000	-0.907000
GENE41X	hsa-miR-337-5p		1.000000	-0.511000	-1.561000
GENE42X	hsa-miR-125a-5p		1.000000	-0.488000	-0.911000
GENE43X	hsa-miR-139-5p		1.000000	-0.484000	-1.149000
GENE44X	hsa-miR-508-3p		1.000000	-0.479000	-5.599000
GENE45X	hsa-miR-369-5p		1.000000	-0.476000	-6.191000
GENE46X	hsa-miR-489		1.000000	-0.472000	-1.629000
GENE47X	hsa-miR-328		1.000000	-0.471000	-0.814000
GENE48X	hsa-miR-323-3p		1.000000	-0.470000	-1.100000
GENE49X	hsa-miR-490-3p		1.000000	-0.468000	-1.427000
GENE50X	hsa-miR-331-5p		1.000000	-0.467000	-3.806000
GENE52X	hsa-miR-136		1.000000	-0.420000	-1.142000
GENE53X	hsa-miR-105		1.000000	-0.418000	-0.939000
GENE54X	hsa-miR-532-3p		1.000000	-0.377000	-0.500000
GENE55X	hsa-miR-758		1.000000	-0.361000	-0.683000
GENE56X	hsa-miR-487b		1.000000	-0.357000	-0.944000
GENE57X	hsa-miR-495		1.000000	-0.351000	-0.918000
GENE60X	hsa-miR-598		1.000000	-0.335000	-0.886000
GENE61X	hsa-miR-99b		1.000000	-0.333000	-0.531000
GENE63X	hsa-miR-199a-3p		1.000000	-0.320000	-0.551000
GENE64X	hsa-miR-889		1.000000	-0.318000	-1.006000
GENE65X	hsa-miR-10a		1.000000	-0.306000	-0.463000
GENE66X	hsa-miR-222		1.000000	-0.302000	-0.607000
GENE67X	hsa-miR-302c		1.000000	-0.299000	-0.408000
GENE68X	hsa-miR-150		1.000000	-0.297000	-0.981000
GENE69X	hsa-miR-486-3p		1.000000	-0.285000	-0.303000
GENE70X	hsa-miR-365		1.000000	-0.254000	-0.564000
GENE72X	hsa-miR-146b-5p		1.000000	-0.237000	-0.635000
GENE73X	hsa-miR-30c		1.000000	-0.228000	-0.678000
GENE74X	hsa-miR-501-5p		1.000000	-0.216000	-0.322000
GENE75X	hsa-miR-30b		1.000000	-0.212000	-0.679000
GENE76X	hsa-miR-203		1.000000	-0.208000	-0.440000
GENE77X	hsa-miR-20b		1.000000	-0.201000	-0.706000
GENE78X	hsa-miR-221		1.000000	-0.200000	-0.697000
GENE79X	hsa-miR-143		1.000000	-0.200000	-0.691000
GENE80X	hsa-miR-502-3p		1.000000	-0.199000	-1.628000
GENE81X	hsa-miR-539		1.000000	-0.182000	-0.679000
GENE82X	hsa-miR-197		1.000000	-0.177000	-0.615000
GENE83X	hsa-miR-628-5p		1.000000	-0.168000	-1.149000
GENE84X	hsa-miR-342-3p		1.000000	-0.166000	-0.502000
GENE85X	hsa-miR-32		1.000000	-0.150000	-1.493000
GENE86X	hsa-miR-149		1.000000	-0.150000	-0.723000
GENE87X	hsa-miR-299-5p		1.000000	-0.149000	-1.054000
GENE88X	hsa-miR-484		1.000000	-0.148000	-0.686000
GENE89X	hsa-miR-433		1.000000	-0.142000	-0.149000
GENE90X	hsa-miR-9		1.000000	-0.141000	-0.628000
GENE92X	hsa-miR-411		1.000000	-0.122000	-0.877000
GENE94X	hsa-miR-331-3p		1.000000	-0.114000	-0.682000
GENE95X	hsa-miR-502-5p		1.000000	-0.084000	-1.479000
GENE96X	hsa-let-7e		1.000000	-0.070000	-0.119000
GENE97X	hsa-let-7f		1.000000	-0.069000	-0.700000
GENE98X	hsa-miR-186		1.000000	-0.064000	-0.427000
GENE99X	hsa-miR-708		1.000000	-0.052000	-0.586000
GENE100X	hsa-miR-362-5p		1.000000	-0.043000	-0.085000
GENE101X	hsa-miR-31		1.000000	-0.037000	-0.625000
GENE102X	hsa-miR-891a		1.000000	-0.026000	-0.505000
GENE103X	hsa-miR-138		1.000000	-0.024000	-0.633000
GENE104X	hsa-miR-103		1.000000	-0.023000	-0.185000
GENE105X	hsa-miR-376c		1.000000	-0.015000	-0.889000
GENE115X	hsa-miR-374a		1.000000	0.010000	-0.708000
GENE116X	hsa-miR-376a		1.000000	0.015000	-0.650000
GENE117X	hsa-miR-431		1.000000	0.024000	-10.026000
GENE118X	hsa-miR-512-3p		1.000000	0.031000	-3.790000
GENE119X	hsa-miR-139-3p		1.000000	0.033000	-0.278000
GENE120X	hsa-miR-134		1.000000	0.041000	-0.584000
GENE121X	hsa-miR-24		1.000000	0.043000	-0.391000
GENE122X	hsa-miR-301a		1.000000	0.045000	-0.136000
GENE123X	hsa-miR-126		1.000000	0.048000	-0.552000
GENE125X	hsa-miR-488		1.000000	0.051000	-0.171000
GENE126X	hsa-miR-382		1.000000	0.052000	-0.173000
GENE127X	hsa-miR-422a		1.000000	0.057000	-0.521000
GENE129X	hsa-miR-491-5p		1.000000	0.063000	-0.209000
GENE130X	hsa-miR-129-3p		1.000000	0.064000	-0.357000
GENE131X	hsa-miR-187		1.000000	0.067000	-0.544000
GENE132X	hsa-let-7a		1.000000	0.069000	-0.173000
GENE133X	hsa-miR-135b		1.000000	0.072000	-0.562000
GENE134X	hsa-miR-454		1.000000	0.082000	-0.537000
GENE135X	hsa-miR-195		1.000000	0.083000	-0.577000
GENE136X	hsa-miR-340		1.000000	0.083000	-0.279000
GENE138X	hsa-miR-125b		1.000000	0.100000	-0.210000
GENE139X	hsa-miR-95		1.000000	0.102000	-0.703000
GENE140X	hsa-miR-26b		1.000000	0.102000	-0.189000
GENE141X	hsa-miR-130a		1.000000	0.120000	0.017000
GENE142X	hsa-miR-146a		1.000000	0.120000	0.063000
GENE143X	hsa-miR-137		1.000000	0.131000	-0.413000
GENE144X	hsa-miR-370		1.000000	0.132000	-0.363000
GENE145X	hsa-miR-655		1.000000	0.134000	-0.634000
GENE146X	hsa-miR-191		1.000000	0.141000	-0.402000
GENE147X	hsa-miR-15b		1.000000	0.141000	0.011000
GENE148X	hsa-miR-27b		1.000000	0.145000	-0.089000
GENE151X	hsa-miR-107		1.000000	0.170000	-0.254000
GENE153X	hsa-miR-218		1.000000	0.185000	-0.343000
GENE154X	hsa-miR-345		1.000000	0.187000	-0.275000
GENE156X	hsa-let-7g		1.000000	0.194000	-0.330000
GENE158X	hsa-miR-494		1.000000	0.232000	-0.526000
GENE159X	hsa-miR-330-3p		1.000000	0.232000	0.171000
GENE160X	hsa-miR-20a		1.000000	0.233000	-0.214000
GENE161X	hsa-miR-374b		1.000000	0.240000	-0.304000
GENE162X	hsa-miR-133b		1.000000	0.241000	0.071000
GENE164X	hsa-miR-200b		1.000000	0.245000	-0.134000
GENE165X	hsa-miR-379		1.000000	0.246000	-0.447000
GENE166X	hsa-miR-181c		1.000000	0.246000	-0.071000
GENE167X	hsa-miR-27a		1.000000	0.247000	-0.086000
GENE169X	hsa-miR-140-5p		1.000000	0.267000	-0.023000
GENE170X	hsa-miR-135a		1.000000	0.268000	-0.479000
GENE171X	hsa-miR-184		1.000000	0.272000	-0.020000
GENE172X	hsa-miR-93		1.000000	0.274000	-0.168000
GENE173X	hsa-miR-214		1.000000	0.277000	-0.310000
GENE174X	hsa-miR-28-3p		1.000000	0.287000	0.097000
GENE175X	hsa-miR-425		1.000000	0.292000	-0.296000
GENE177X	hsa-miR-99a		1.000000	0.309000	0.075000
GENE178X	hsa-miR-28-5p		1.000000	0.310000	0.248000
GENE179X	hsa-miR-409-5p		1.000000	0.331000	-0.282000
GENE180X	hsa-miR-100		1.000000	0.333000	0.110000
GENE181X	hsa-miR-26a		1.000000	0.334000	-0.192000
GENE182X	hsa-miR-140-3p		1.000000	0.335000	0.026000
GENE184X	hsa-miR-590-5p		1.000000	0.344000	-0.279000
GENE185X	hsa-miR-204		1.000000	0.362000	-0.049000
GENE186X	hsa-miR-15a		1.000000	0.371000	-0.322000
GENE187X	hsa-miR-19a		1.000000	0.378000	-0.040000
GENE189X	hsa-miR-106b		1.000000	0.381000	0.269000
GENE190X	hsa-miR-451		1.000000	0.381000	0.324000
GENE191X	hsa-miR-335		1.000000	0.383000	-0.058000
GENE192X	hsa-miR-106a		1.000000	0.392000	0.001000
GENE193X	hsa-miR-339-3p		1.000000	0.401000	-0.300000
GENE194X	hsa-miR-127-3p		1.000000	0.403000	-0.048000
GENE195X	hsa-miR-324-3p		1.000000	0.406000	0.037000
GENE196X	hsa-let-7d		1.000000	0.408000	0.235000
GENE197X	hsa-miR-190		1.000000	0.410000	0.236000
GENE198X	hsa-miR-124		1.000000	0.413000	0.000000
GENE200X	hsa-miR-101		1.000000	0.422000	-0.262000
GENE202X	hsa-miR-25		1.000000	0.425000	0.339000
GENE205X	hsa-miR-17		1.000000	0.459000	0.021000
GENE206X	hsa-miR-301b		1.000000	0.465000	-0.222000
GENE207X	hsa-miR-19b		1.000000	0.471000	0.119000
GENE208X	hsa-miR-194		1.000000	0.472000	0.266000
GENE209X	hsa-miR-29c		1.000000	0.474000	-0.168000
GENE210X	hsa-let-7c		1.000000	0.481000	0.165000
GENE211X	hsa-miR-518f		1.000000	0.487000	-0.338000
GENE212X	hsa-miR-324-5p		1.000000	0.508000	0.296000
GENE213X	hsa-miR-660		1.000000	0.511000	0.403000
GENE214X	hsa-miR-215		1.000000	0.520000	0.000000
GENE215X	hsa-miR-192		1.000000	0.522000	0.313000
GENE216X	hsa-miR-18a		1.000000	0.532000	0.452000
GENE217X	hsa-miR-210		1.000000	0.545000	0.168000
GENE218X	hsa-miR-582-3p		1.000000	0.550000	-0.237000
GENE219X	hsa-miR-744		1.000000	0.563000	0.163000
GENE220X	hsa-miR-574-3p		1.000000	0.579000	0.012000
GENE221X	hsa-miR-153		1.000000	0.584000	-0.167000
GENE222X	hsa-miR-342-5p		1.000000	0.587000	-0.120000
GENE223X	hsa-miR-16		1.000000	0.590000	-0.023000
GENE224X	hsa-miR-29b		1.000000	0.597000	0.303000
GENE225X	hsa-miR-185		1.000000	0.601000	0.077000
GENE226X	hsa-miR-193b		1.000000	0.616000	0.553000
GENE227X	hsa-miR-455-5p		1.000000	0.630000	0.522000
GENE228X	hsa-miR-493		1.000000	0.638000	-4.189000
GENE229X	hsa-miR-582-5p		1.000000	0.642000	0.332000
GENE230X	hsa-miR-483-5p		1.000000	0.648000	0.389000
GENE231X	hsa-miR-500		1.000000	0.658000	0.282000
GENE232X	hsa-miR-499-5p		1.000000	0.671000	0.392000
GENE233X	hsa-miR-34a		1.000000	0.674000	0.319000
GENE235X	hsa-miR-511		1.000000	0.707000	-0.794000
GENE236X	hsa-miR-579		1.000000	0.716000	-0.022000
GENE237X	hsa-miR-532-5p		1.000000	0.726000	0.189000
GENE238X	hsa-miR-152		1.000000	0.737000	0.379000
GENE239X	hsa-miR-29a		1.000000	0.779000	0.167000
GENE240X	hsa-miR-503		1.000000	0.781000	-0.216000
GENE241X	hsa-miR-339-5p		1.000000	0.799000	0.279000
GENE244X	hsa-miR-338-3p		1.000000	0.835000	0.289000
GENE245X	hsa-miR-522		1.000000	0.857000	0.362000
GENE246X	hsa-miR-146b-3p		1.000000	0.861000	-5.334000
GENE248X	hsa-miR-518d-3p		1.000000	0.869000	0.576000
GENE250X	hsa-miR-219-5p		1.000000	0.912000	0.683000
GENE251X	hsa-miR-876-3p		1.000000	0.929000	-0.019000
GENE252X	hsa-miR-627		1.000000	0.961000	-0.077000
GENE253X	hsa-miR-130b		1.000000	0.962000	0.655000
GENE255X	hsa-miR-429		1.000000	0.981000	-0.969000
GENE256X	hsa-miR-652		1.000000	0.983000	0.753000
GENE258X	hsa-miR-544		1.000000	1.029000	-2.767000
GENE259X	hsa-miR-22		1.000000	1.095000	0.243000
GENE260X	hsa-miR-381		1.000000	1.141000	-5.430000
GENE261X	hsa-miR-363		1.000000	1.146000	0.466000
GENE263X	hsa-miR-224		1.000000	1.208000	1.109000
GENE264X	hsa-miR-23a		1.000000	1.215000	0.000000
GENE265X	hsa-miR-200c		1.000000	1.230000	0.317000
GENE266X	hsa-miR-517c		1.000000	1.234000	0.103000
GENE268X	hsa-miR-122		1.000000	1.269000	-6.549000
GENE269X	hsa-miR-449a		1.000000	1.379000	-1.399000
GENE270X	hsa-miR-34c-5p		1.000000	1.404000	0.627000
GENE271X	hsa-miR-330-5p		1.000000	1.469000	-0.376000
GENE272X	hsa-miR-21		1.000000	1.474000	1.128000
GENE274X	hsa-miR-369-3p		1.000000	1.612000	-4.058000
GENE276X	hsa-miR-517a		1.000000	1.762000	1.728000
GENE278X	hsa-miR-523		1.000000	1.899000	0.010000
GENE279X	hsa-miR-874		1.000000	1.985000	1.721000
GENE280X	hsa-miR-367		1.000000	2.331000	2.302000
GENE283X	hsa-miR-449b		1.000000	2.896000	1.883000
GENE284X	hsa-miR-548b-5p		1.000000	3.255000	0.000000
GENE285X	hsa-miR-525-3p		1.000000	3.697000	0.000000
GENE286X	hsa-miR-216b		1.000000	3.878000	-4.009000
GENE287X	hsa-miR-629		1.000000	4.513000	0.000000
GENE288X	hsa-miR-299-3p		1.000000	5.069000	0.000000
GENE289X	hsa-miR-196b		1.000000	5.155000	0.000000
GENE290X	hsa-miR-329		1.000000	5.336000	0.000000
GENE292X	hsa-miR-127-5p		1.000000	5.592000	0.908000
GENE293X	hsa-miR-217		1.000000	5.597000	2.280000
GENE294X	hsa-miR-519d		1.000000	6.098000	4.515000
GENE295X	hsa-miR-216a		1.000000	7.488000	5.850000
