# Supplementary material for: Evidence for Alteration of Gene Regulatory Networks through MicroRNAs of the HIV-Infected Brain: Novel Analysis of Retrospective Cases
Source: PLoS One. 2010 Apr 26;5(4):e10337. doi: 10.1371/journal.pone.0010337 (PMC2859933; doi:10.1371/journal.pone.0010337)
Supplement: File S2 — For analysis and visualization of heatmap with Genepattern software, used with File S1. (0.01 MB TXT) [file pone.0010337.s006.txt]

NODE1X	GENE1X	GENE0X	1.000000
NODE2X	GENE2X	NODE1X	1.000000
NODE3X	GENE294X	GENE295X	1.000000
NODE4X	GENE293X	NODE3X	1.000000
NODE5X	GENE292X	NODE4X	1.000000
NODE6X	GENE291X	NODE2X	1.000000
NODE7X	GENE290X	NODE5X	1.000000
NODE8X	GENE289X	NODE7X	1.000000
NODE9X	GENE288X	NODE8X	1.000000
NODE10X	GENE287X	NODE9X	1.000000
NODE11X	GENE286X	NODE10X	1.000000
NODE12X	GENE285X	NODE11X	1.000000
NODE13X	GENE284X	NODE12X	1.000000
NODE14X	GENE283X	NODE13X	1.000000
NODE15X	GENE282X	NODE6X	1.000000
NODE16X	GENE281X	NODE15X	1.000000
NODE17X	GENE280X	NODE14X	1.000000
NODE18X	GENE279X	NODE17X	1.000000
NODE19X	GENE278X	NODE18X	1.000000
NODE20X	GENE277X	NODE16X	1.000000
NODE21X	GENE276X	NODE19X	1.000000
NODE22X	GENE275X	NODE20X	1.000000
NODE23X	GENE274X	NODE21X	1.000000
NODE24X	GENE273X	NODE22X	1.000000
NODE25X	GENE272X	NODE23X	1.000000
NODE26X	GENE271X	NODE25X	1.000000
NODE27X	GENE270X	NODE26X	1.000000
NODE28X	GENE269X	NODE27X	1.000000
NODE29X	GENE268X	NODE28X	1.000000
NODE30X	GENE267X	NODE24X	1.000000
NODE31X	GENE266X	NODE29X	1.000000
NODE32X	GENE265X	NODE31X	1.000000
NODE33X	GENE264X	NODE32X	1.000000
NODE34X	GENE263X	NODE33X	1.000000
NODE35X	GENE262X	NODE30X	1.000000
NODE36X	GENE261X	NODE34X	1.000000
NODE37X	GENE260X	NODE36X	1.000000
NODE38X	GENE259X	NODE37X	1.000000
NODE39X	GENE258X	NODE38X	1.000000
NODE40X	GENE257X	NODE35X	1.000000
NODE41X	GENE256X	NODE39X	1.000000
NODE42X	GENE255X	NODE41X	1.000000
NODE43X	GENE254X	NODE40X	1.000000
NODE44X	GENE253X	NODE42X	1.000000
NODE45X	GENE252X	NODE44X	1.000000
NODE46X	GENE251X	NODE45X	1.000000
NODE47X	GENE250X	NODE46X	1.000000
NODE48X	GENE249X	NODE43X	1.000000
NODE49X	GENE248X	NODE47X	1.000000
NODE50X	GENE247X	NODE48X	1.000000
NODE51X	GENE246X	NODE49X	1.000000
NODE52X	GENE245X	NODE51X	1.000000
NODE53X	GENE244X	NODE52X	1.000000
NODE54X	GENE243X	NODE50X	1.000000
NODE55X	GENE242X	NODE54X	1.000000
NODE56X	GENE241X	NODE53X	1.000000
NODE57X	GENE240X	NODE56X	1.000000
NODE58X	GENE239X	NODE57X	1.000000
NODE59X	GENE238X	NODE58X	1.000000
NODE60X	GENE237X	NODE59X	1.000000
NODE61X	GENE236X	NODE60X	1.000000
NODE62X	GENE235X	NODE61X	1.000000
NODE63X	GENE234X	NODE55X	1.000000
NODE64X	GENE233X	NODE62X	1.000000
NODE65X	GENE232X	NODE64X	1.000000
NODE66X	GENE231X	NODE65X	1.000000
NODE67X	GENE230X	NODE66X	1.000000
NODE68X	GENE229X	NODE67X	1.000000
NODE69X	GENE228X	NODE68X	1.000000
NODE70X	GENE227X	NODE69X	1.000000
NODE71X	GENE226X	NODE70X	1.000000
NODE72X	GENE225X	NODE71X	1.000000
NODE73X	GENE224X	NODE72X	1.000000
NODE74X	GENE223X	NODE73X	1.000000
NODE75X	GENE222X	NODE74X	1.000000
NODE76X	GENE221X	NODE75X	1.000000
NODE77X	GENE220X	NODE76X	1.000000
NODE78X	GENE219X	NODE77X	1.000000
NODE79X	GENE218X	NODE78X	1.000000
NODE80X	GENE217X	NODE79X	1.000000
NODE81X	GENE216X	NODE80X	1.000000
NODE82X	GENE215X	NODE81X	1.000000
NODE83X	GENE214X	NODE82X	1.000000
NODE84X	GENE213X	NODE83X	1.000000
NODE85X	GENE212X	NODE84X	1.000000
NODE86X	GENE211X	NODE85X	1.000000
NODE87X	GENE210X	NODE86X	1.000000
NODE88X	GENE209X	NODE87X	1.000000
NODE89X	GENE208X	NODE88X	1.000000
NODE90X	GENE207X	NODE89X	1.000000
NODE91X	GENE206X	NODE90X	1.000000
NODE92X	GENE205X	NODE91X	1.000000
NODE93X	GENE204X	NODE63X	1.000000
NODE94X	GENE203X	NODE93X	1.000000
NODE95X	GENE202X	NODE92X	1.000000
NODE96X	GENE201X	NODE94X	1.000000
NODE97X	GENE200X	NODE95X	1.000000
NODE98X	GENE199X	NODE96X	1.000000
NODE99X	GENE198X	NODE97X	1.000000
NODE100X	GENE197X	NODE99X	1.000000
NODE101X	GENE196X	NODE100X	1.000000
NODE102X	GENE195X	NODE101X	1.000000
NODE103X	GENE194X	NODE102X	1.000000
NODE104X	GENE193X	NODE103X	1.000000
NODE105X	GENE192X	NODE104X	1.000000
NODE106X	GENE191X	NODE105X	1.000000
NODE107X	GENE190X	NODE106X	1.000000
NODE108X	GENE189X	NODE107X	1.000000
NODE109X	GENE188X	NODE98X	1.000000
NODE110X	GENE187X	NODE108X	1.000000
NODE111X	GENE186X	NODE110X	1.000000
NODE112X	GENE185X	NODE111X	1.000000
NODE113X	GENE184X	NODE112X	1.000000
NODE114X	GENE183X	NODE109X	1.000000
NODE115X	GENE182X	NODE113X	1.000000
NODE116X	GENE181X	NODE115X	1.000000
NODE117X	GENE180X	NODE116X	1.000000
NODE118X	GENE179X	NODE117X	1.000000
NODE119X	GENE178X	NODE118X	1.000000
NODE120X	GENE177X	NODE119X	1.000000
NODE121X	GENE176X	NODE114X	1.000000
NODE122X	GENE175X	NODE120X	1.000000
NODE123X	GENE174X	NODE122X	1.000000
NODE124X	GENE173X	NODE123X	1.000000
NODE125X	GENE172X	NODE124X	1.000000
NODE126X	GENE171X	NODE125X	1.000000
NODE127X	GENE170X	NODE126X	1.000000
NODE128X	GENE169X	NODE127X	1.000000
NODE129X	GENE168X	NODE121X	1.000000
NODE130X	GENE167X	NODE128X	1.000000
NODE131X	GENE166X	NODE130X	1.000000
NODE132X	GENE165X	NODE131X	1.000000
NODE133X	GENE164X	NODE132X	1.000000
NODE134X	GENE163X	NODE129X	1.000000
NODE135X	GENE162X	NODE133X	1.000000
NODE136X	GENE161X	NODE135X	1.000000
NODE137X	GENE160X	NODE136X	1.000000
NODE138X	GENE159X	NODE137X	1.000000
NODE139X	GENE158X	NODE138X	1.000000
NODE140X	GENE157X	NODE134X	1.000000
NODE141X	GENE156X	NODE139X	1.000000
NODE142X	GENE155X	NODE140X	1.000000
NODE143X	GENE154X	NODE141X	1.000000
NODE144X	GENE153X	NODE143X	1.000000
NODE145X	GENE152X	NODE142X	1.000000
NODE146X	GENE151X	NODE144X	1.000000
NODE147X	GENE150X	NODE145X	1.000000
NODE148X	GENE149X	NODE147X	1.000000
NODE149X	GENE148X	NODE146X	1.000000
NODE150X	GENE147X	NODE149X	1.000000
NODE151X	GENE146X	NODE150X	1.000000
NODE152X	GENE145X	NODE151X	1.000000
NODE153X	GENE144X	NODE152X	1.000000
NODE154X	GENE143X	NODE153X	1.000000
NODE155X	GENE142X	NODE154X	1.000000
NODE156X	GENE141X	NODE155X	1.000000
NODE157X	GENE140X	NODE156X	1.000000
NODE158X	GENE139X	NODE157X	1.000000
NODE159X	GENE138X	NODE158X	1.000000
NODE160X	GENE137X	NODE148X	1.000000
NODE161X	GENE136X	NODE159X	1.000000
NODE162X	GENE135X	NODE161X	1.000000
NODE163X	GENE134X	NODE162X	1.000000
NODE164X	GENE133X	NODE163X	1.000000
NODE165X	GENE132X	NODE164X	1.000000
NODE166X	GENE131X	NODE165X	1.000000
NODE167X	GENE130X	NODE166X	1.000000
NODE168X	GENE129X	NODE167X	1.000000
NODE169X	GENE128X	NODE160X	1.000000
NODE170X	GENE127X	NODE168X	1.000000
NODE171X	GENE126X	NODE170X	1.000000
NODE172X	GENE125X	NODE171X	1.000000
NODE173X	GENE124X	NODE169X	1.000000
NODE174X	GENE123X	NODE172X	1.000000
NODE175X	GENE122X	NODE174X	1.000000
NODE176X	GENE121X	NODE175X	1.000000
NODE177X	GENE120X	NODE176X	1.000000
NODE178X	GENE119X	NODE177X	1.000000
NODE179X	GENE118X	NODE178X	1.000000
NODE180X	GENE117X	NODE179X	1.000000
NODE181X	GENE116X	NODE180X	1.000000
NODE182X	GENE115X	NODE181X	1.000000
NODE183X	GENE114X	NODE173X	1.000000
NODE184X	GENE113X	NODE183X	1.000000
NODE185X	GENE3X	NODE184X	1.000000
NODE186X	GENE4X	NODE185X	1.000000
NODE187X	GENE5X	NODE186X	1.000000
NODE188X	GENE6X	NODE187X	1.000000
NODE189X	GENE7X	NODE188X	1.000000
NODE190X	GENE8X	NODE189X	1.000000
NODE191X	GENE9X	NODE190X	1.000000
NODE192X	GENE105X	NODE182X	1.000000
NODE193X	GENE104X	NODE192X	1.000000
NODE194X	GENE103X	NODE193X	1.000000
NODE195X	GENE102X	NODE194X	1.000000
NODE196X	GENE101X	NODE195X	1.000000
NODE197X	GENE100X	NODE196X	1.000000
NODE198X	GENE99X	NODE197X	1.000000
NODE199X	GENE98X	NODE198X	1.000000
NODE200X	GENE97X	NODE199X	1.000000
NODE201X	GENE96X	NODE200X	1.000000
NODE202X	GENE95X	NODE201X	1.000000
NODE203X	GENE94X	NODE202X	1.000000
NODE204X	GENE93X	NODE191X	1.000000
NODE205X	GENE92X	NODE203X	1.000000
NODE206X	GENE91X	NODE204X	1.000000
NODE207X	GENE90X	NODE205X	1.000000
NODE208X	GENE89X	NODE207X	1.000000
NODE209X	GENE88X	NODE208X	1.000000
NODE210X	GENE87X	NODE209X	1.000000
NODE211X	GENE86X	NODE210X	1.000000
NODE212X	GENE85X	NODE211X	1.000000
NODE213X	GENE84X	NODE212X	1.000000
NODE214X	GENE83X	NODE213X	1.000000
NODE215X	GENE82X	NODE214X	1.000000
NODE216X	GENE81X	NODE215X	1.000000
NODE217X	GENE80X	NODE216X	1.000000
NODE218X	GENE79X	NODE217X	1.000000
NODE219X	GENE78X	NODE218X	1.000000
NODE220X	GENE77X	NODE219X	1.000000
NODE221X	GENE76X	NODE220X	1.000000
NODE222X	GENE75X	NODE221X	1.000000
NODE223X	GENE74X	NODE222X	1.000000
NODE224X	GENE73X	NODE223X	1.000000
NODE225X	GENE72X	NODE224X	1.000000
NODE226X	GENE71X	NODE206X	1.000000
NODE227X	GENE70X	NODE225X	1.000000
NODE228X	GENE69X	NODE227X	1.000000
NODE229X	GENE68X	NODE228X	1.000000
NODE230X	GENE67X	NODE229X	1.000000
NODE231X	GENE66X	NODE230X	1.000000
NODE232X	GENE65X	NODE231X	1.000000
NODE233X	GENE64X	NODE232X	1.000000
NODE234X	GENE63X	NODE233X	1.000000
NODE235X	GENE62X	NODE226X	1.000000
NODE236X	GENE61X	NODE234X	1.000000
NODE237X	GENE60X	NODE236X	1.000000
NODE238X	GENE59X	NODE235X	1.000000
NODE239X	GENE58X	NODE238X	1.000000
NODE240X	GENE57X	NODE237X	1.000000
NODE241X	GENE56X	NODE240X	1.000000
NODE242X	GENE55X	NODE241X	1.000000
NODE243X	GENE54X	NODE242X	1.000000
NODE244X	GENE53X	NODE243X	1.000000
NODE245X	GENE52X	NODE244X	1.000000
NODE246X	GENE51X	NODE239X	1.000000
NODE247X	GENE50X	NODE245X	1.000000
NODE248X	GENE49X	NODE247X	1.000000
NODE249X	GENE48X	NODE248X	1.000000
NODE250X	GENE47X	NODE249X	1.000000
NODE251X	GENE46X	NODE250X	1.000000
NODE252X	GENE45X	NODE251X	1.000000
NODE253X	GENE44X	NODE252X	1.000000
NODE254X	GENE43X	NODE253X	1.000000
NODE255X	GENE42X	NODE254X	1.000000
NODE256X	GENE41X	NODE255X	1.000000
NODE257X	GENE40X	NODE256X	1.000000
NODE258X	GENE39X	NODE257X	1.000000
NODE259X	GENE38X	NODE258X	1.000000
NODE260X	GENE37X	NODE259X	1.000000
NODE261X	GENE36X	NODE246X	1.000000
NODE262X	GENE35X	NODE260X	1.000000
NODE263X	GENE34X	NODE262X	1.000000
NODE264X	GENE33X	NODE263X	1.000000
NODE265X	GENE32X	NODE264X	1.000000
NODE266X	GENE31X	NODE265X	1.000000
NODE267X	GENE30X	NODE266X	1.000000
NODE268X	GENE29X	NODE267X	1.000000
NODE269X	GENE28X	NODE261X	1.000000
NODE270X	GENE27X	NODE268X	1.000000
NODE271X	GENE26X	NODE270X	1.000000
NODE272X	GENE25X	NODE271X	1.000000
NODE273X	GENE24X	NODE272X	1.000000
NODE274X	GENE23X	NODE273X	1.000000
NODE275X	GENE22X	NODE274X	1.000000
NODE276X	GENE21X	NODE275X	1.000000
NODE277X	GENE20X	NODE276X	1.000000
NODE278X	GENE19X	NODE277X	1.000000
NODE279X	GENE18X	NODE269X	1.000000
NODE280X	GENE17X	NODE278X	1.000000
NODE281X	GENE16X	NODE279X	1.000000
NODE282X	GENE15X	NODE280X	1.000000
NODE283X	GENE14X	NODE281X	1.000000
NODE284X	GENE13X	NODE282X	1.000000
NODE285X	GENE12X	NODE284X	1.000000
NODE286X	GENE11X	NODE283X	1.000000
NODE287X	GENE10X	NODE285X	1.000000
NODE288X	GENE112X	NODE286X	0.000000
NODE289X	GENE106X	NODE288X	0.000000
NODE290X	GENE107X	NODE289X	0.000000
NODE291X	GENE108X	NODE290X	0.000000
NODE292X	GENE109X	NODE291X	0.000000
NODE293X	GENE110X	NODE292X	0.000000
NODE294X	GENE111X	NODE293X	0.000000
NODE295X	NODE287X	NODE294X	-1.000000
