# Supplementary material for: Evidence for Alteration of Gene Regulatory Networks through MicroRNAs of the HIV-Infected Brain: Novel Analysis of Retrospective Cases
Source: PLoS One. 2010 Apr 26;5(4):e10337. doi: 10.1371/journal.pone.0010337 (PMC2859933; doi:10.1371/journal.pone.0010337)
Supplement: File S3 — For analysis and visualization of chromosomal locations of miRs' genomic locations, for use with the UCSC Genome Browser, used with Files S4 and S5. (0.01 MB TXT) [file pone.0010337.s007.txt]

chr1	20229	0.5
chr1	1092347	0.5
chr1	1093106	0.5
chr1	1094248	0.5
chr1	3467119	0.5
chr1	9134314	0.5
chr1	19096152	0.5
chr1	21187394	0.5
chr1	34907787	0.5
chr1	40992614	0.5
chr1	40995543	0.5
chr1	65296705	0.5
chr1	68421789	0.5
chr1	71305902	0.5
chr1	94084976	0.5
chr1	98284214	0.5
chr1	100519385	0.5
chr1	109943038	0.5
chr1	117015894	0.5
chr1	117438788	0.5
chr1	149784896	0.5
chr1	152432765	0.5
chr1	153431592	0.5
chr1	153582765	0.5
chr1	154656757	0.5
chr1	155172547	0.5
chr1	160578960	0.5
chr1	164390604	0.5
chr1	166234522	0.5
chr1	166611386	0.5
chr1	169337493	0.5
chr1	170374561	0.5
chr1	170380298	0.5
chr1	175265122	0.5
chr1	191372256	0.5
chr1	197094625	0.5
chr1	197094796	0.5
chr1	200044362	0.5
chr1	203684053	0.5
chr1	206041820	0.5
chr1	206042411	0.5
chr1	207672101	0.5
chr1	218357818	0.5
chr1	218358122	0.5
chr1	218440503	0.5
chr1	222511329	0.5
chr1	229222197	0.5
chr1	234082923	0.5
chr2	25405013	0.5
chr2	32610724	0.5
chr2	47458318	0.5
chr2	56063606	0.5
chr2	56069589	0.5
chr2	56081353	0.5
chr2	70333554	0.5
chr2	114057006	0.5
chr2	132731009	0.5
chr2	136139437	0.5
chr2	175740607	0.5
chr2	176723277	0.5
chr2	177173954	0.5
chr2	180433808	0.5
chr2	188870464	0.5
chr2	189551063	0.5
chr2	207842244	0.5
chr2	212999232	0.5
chr2	218975613	0.5
chr2	219574611	0.5
chr2	219867077	0.5
chr2	232286268	0.5
chr2	232465196	0.5
chr2	232745607	0.5
chr2	241044091	0.5
chr3	10411173	0.5
chr3	15890282	0.5
chr3	35760972	0.5
chr3	37985899	0.5
chr3	44130708	0.5
chr3	44878384	0.5
chr3	47866049	0.5
chr3	49032585	0.5
chr3	49033055	0.5
chr3	50185763	0.5
chr3	52277334	0.5
chr3	52303275	0.5
chr3	71673811	0.5
chr3	75762604	0.5
chr3	113314338	0.5
chr3	115518012	0.5
chr3	121597205	0.5
chr3	126991937	0.5
chr3	129563698	0.5
chr3	161605070	0.5
chr3	161605227	0.5
chr3	165371953	0.5
chr3	165541823	0.5
chr3	169752336	0.5
chr3	172307147	0.5
chr3	185441887	0.5
chr3	187987155	0.5
chr3	189889263	0.5
chr3	191030405	0.5
chr3	196911452	0.5
chr3	198885764	0.5
chr4	333946	0.5
chr4	1957909	0.5
chr4	8057928	0.5
chr4	9166887	0.5
chr4	10979549	0.5
chr4	20138996	0.5
chr4	24130913	0.5
chr4	36104383	0.5
chr4	38546048	0.5
chr4	66825137	0.5
chr4	83893514	0.5
chr4	102470482	0.5
chr4	110629303	0.5
chr4	112001187	0.5
chr4	113788479	0.5
chr4	113788609	0.5
chr4	113788788	0.5
chr4	113788968	0.5
chr4	113789090	0.5
chr4	114247468	0.5
chr4	115797364	0.5
chr4	148485231	0.5
chr4	166526844	0.5
chr4	183327440	0.5
chr5	15988291	0.5
chr5	32430241	0.5
chr5	36183751	0.5
chr5	41511491	0.5
chr5	53283091	0.5
chr5	54502117	0.5
chr5	54502231	0.5
chr5	59035189	0.5
chr5	87998427	0.5
chr5	95440598	0.5
chr5	100180085	0.5
chr5	109877429	0.5
chr5	118338180	0.5
chr5	132791187	0.5
chr5	135444076	0.5
chr5	137011160	0.5
chr5	148422069	0.5
chr5	148788674	0.5
chr5	148790402	0.5
chr5	149092581	0.5
chr5	153706859	0.5
chr5	154045529	0.5
chr5	159844937	0.5
chr5	167920479	0.5
chr5	167920487	0.5
chr5	168127729	0.5
chr5	168623183	0.5
chr5	175727555	0.5
chr5	179157884	0.5
chr5	179374909	0.5
chr6	18679994	0.5
chr6	30660088	0.5
chr6	32032595	0.5
chr6	33283590	0.5
chr6	34075727	0.5
chr6	45273389	0.5
chr6	52117106	0.5
chr6	52121680	0.5
chr6	72143384	0.5
chr6	72169975	0.5
chr6	107338693	0.5
chr6	119431911	0.5
chr6	126847470	0.5
chr6	135601991	0.5
chr6	156309623	0.5
chr6	166842832	0.5
chr7	1029095	0.5
chr7	5501976	0.5
chr7	18133368	0.5
chr7	21477201	0.5
chr7	25956064	0.5
chr7	27175624	0.5
chr7	30295935	0.5
chr7	32739118	0.5
chr7	34946897	0.5
chr7	36925487	0.5
chr7	73243464	0.5
chr7	91671265	0.5
chr7	92950008	0.5
chr7	92951184	0.5
chr7	95686910	0.5
chr7	99529119	0.5
chr7	99529327	0.5
chr7	99529552	0.5
chr7	101833194	0.5
chr7	126485378	0.5
chr7	127509149	0.5
chr7	127635161	0.5
chr7	129197459	0.5
chr7	129201768	0.5
chr7	129201981	0.5
chr7	129923188	0.5
chr7	130212046	0.5
chr7	130212758	0.5
chr7	136238454	0.5
chr7	146706042	0.5
chr7	150566440	0.5
chr7	157059789	0.5
chr7	158018171	0.5
chr8	1752804	0.5
chr8	7983873	0.5
chr8	9636592	0.5
chr8	9798308	0.5
chr8	10720293	0.5
chr8	10930126	0.5
chr8	14755318	0.5
chr8	22158420	0.5
chr8	26962287	0.5
chr8	41637116	0.5
chr8	65454260	0.5
chr8	100618040	0.5
chr8	100618190	0.5
chr8	101105386	0.5
chr8	105565773	0.5
chr8	124429455	0.5
chr8	129042061	0.5
chr8	129090326	0.5
chr8	129130580	0.5
chr8	129231544	0.5
chr8	135881945	0.5
chr8	135886301	0.5
chr8	141811845	0.5
chr8	142865510	0.5
chr8	144967115	0.5
chr8	145091347	0.5
chr8	145590172	0.5
chr8	145596284	0.5
chr9	20144	0.5
chr9	4840297	0.5
chr9	20706104	0.5
chr9	21502114	0.5
chr9	28853624	0.5
chr9	28878877	0.5
chr9	68292059	0.5
chr9	72614711	0.5
chr9	85774483	0.5
chr9	95978060	0.5
chr9	95978450	0.5
chr9	95980937	0.5
chr9	96887311	0.5
chr9	96887548	0.5
chr9	96888124	0.5
chr9	99165657	0.5
chr9	110848330	0.5
chr9	116011535	0.5
chr9	122047078	0.5
chr9	124913646	0.5
chr9	125204625	0.5
chr9	126494542	0.5
chr9	126495810	0.5
chr9	130046821	0.5
chr9	130194718	0.5
chr9	138684875	0.5
chr9	139852692	0.5
chr10	14518581	0.5
chr10	17927113	0.5
chr10	18174042	0.5
chr10	21825497	0.5
chr10	24604620	0.5
chr10	29873939	0.5
chr10	29931199	0.5
chr10	52729339	0.5
chr10	56037640	0.5
chr10	64802723	0.5
chr10	70189081	0.5
chr10	76982222	0.5
chr10	88014431	0.5
chr10	91342484	0.5
chr10	98578416	0.5
chr10	100144965	0.5
chr10	102724732	0.5
chr10	104186259	0.5
chr10	105144000	0.5
chr10	105797837	0.5
chr10	105968537	0.5
chr10	112738674	0.5
chr10	134911006	0.5
chr11	558089	0.5
chr11	1974565	0.5
chr11	2111940	0.5
chr11	7212573	0.5
chr11	28034938	0.5
chr11	43559520	0.5
chr11	57165247	0.5
chr11	61316543	0.5
chr11	61339209	0.5
chr11	63892650	0.5
chr11	64415185	0.5
chr11	64415403	0.5
chr11	64968505	0.5
chr11	69807709	0.5
chr11	72003755	0.5
chr11	74723784	0.5
chr11	78790714	0.5
chr11	90241937	0.5
chr11	93106488	0.5
chr11	93839309	0.5
chr11	110888873	0.5
chr11	110889374	0.5
chr11	121475675	0.5
chr11	121522440	0.5
chr11	121528147	0.5
chr12	6943123	0.5
chr12	6943521	0.5
chr12	9283330	0.5
chr12	12156153	0.5
chr12	12808850	0.5
chr12	12960030	0.5
chr12	24256622	0.5
chr12	47334494	0.5
chr12	48914192	0.5
chr12	52671789	0.5
chr12	52714001	0.5
chr12	53017267	0.5
chr12	55874554	0.5
chr12	56199213	0.5
chr12	56504659	0.5
chr12	61283733	0.5
chr12	63302556	0.5
chr12	67953204	0.5
chr12	78337168	0.5
chr12	79750443	0.5
chr12	79853646	0.5
chr12	93752305	0.5
chr12	94226327	0.5
chr12	96409818	0.5
chr12	96481721	0.5
chr12	99107793	0.5
chr12	107754813	0.5
chr12	111617222	0.5
chr12	115070748	0.5
chr12	118635822	0.5
chr13	40199964	0.5
chr13	40282902	0.5
chr13	49521110	0.5
chr13	49521256	0.5
chr13	53784108	0.5
chr13	89681437	0.5
chr13	90800860	0.5
chr13	90801006	0.5
chr13	90801146	0.5
chr13	90801320	0.5
chr13	90801447	0.5
chr13	90801569	0.5
chr13	98806386	0.5
chr13	106981520	0.5
chr14	19864446	0.5
chr14	22927645	0.5
chr14	22957036	0.5
chr14	30553603	0.5
chr14	63631495	0.5
chr14	65007573	0.5
chr14	76802314	0.5
chr14	99645745	0.5
chr14	99843949	0.5
chr14	100388480	0.5
chr14	100405150	0.5
chr14	100410583	0.5
chr14	100411123	0.5
chr14	100417097	0.5
chr14	100417976	0.5
chr14	100419069	0.5
chr14	100420573	0.5
chr14	100420792	0.5
chr14	100447229	0.5
chr14	100558156	0.5
chr14	100559415	0.5
chr14	100559884	0.5
chr14	100561107	0.5
chr14	100561654	0.5
chr14	100561822	0.5
chr14	100562110	0.5
chr14	100562875	0.5
chr14	100563190	0.5
chr14	100565724	0.5
chr14	100568077	0.5
chr14	100569845	0.5
chr14	100575780	0.5
chr14	100576159	0.5
chr14	100576309	0.5
chr14	100576526	0.5
chr14	100576872	0.5
chr14	100577453	0.5
chr14	100579067	0.5
chr14	100580288	0.5
chr14	100582010	0.5
chr14	100582545	0.5
chr14	100583411	0.5
chr14	100583991	0.5
chr14	100584748	0.5
chr14	100585640	0.5
chr14	100588536	0.5
chr14	100590396	0.5
chr14	100590777	0.5
chr14	100591348	0.5
chr14	100591509	0.5
chr14	100592280	0.5
chr14	100595845	0.5
chr14	100596663	0.5
chr14	100598140	0.5
chr14	100600585	0.5
chr14	100601390	0.5
chr14	100601537	0.5
chr14	100601688	0.5
chr14	100602002	0.5
chr14	100602814	0.5
chr14	101096377	0.5
chr14	103653495	0.5
chr15	20014593	0.5
chr15	29144527	0.5
chr15	32461562	0.5
chr15	32607783	0.5
chr15	39771075	0.5
chr15	40279060	0.5
chr15	41873149	0.5
chr15	43512540	0.5
chr15	50356606	0.5
chr15	51017859	0.5
chr15	53452430	0.5
chr15	60903209	0.5
chr15	61950182	0.5
chr15	62841639	0.5
chr15	68158765	0.5
chr15	70666612	0.5
chr15	73433005	0.5
chr15	77289185	0.5
chr15	78921374	0.5
chr15	84114731	0.5
chr15	86952342	0.5
chr15	86956060	0.5
chr15	87712252	0.5
chr15	94677494	0.5
chr15	100318185	0.5
chr16	760184	0.5
chr16	2080197	0.5
chr16	2261749	0.5
chr16	11307798	0.5
chr16	14305325	0.5
chr16	14310643	0.5
chr16	15644652	0.5
chr16	33873009	0.5
chr16	55449931	0.5
chr16	65793725	0.5
chr16	68157212	0.5
chr16	68524485	0.5
chr16	84332728	0.5
chr17	1563947	0.5
chr17	1899952	0.5
chr17	1900315	0.5
chr17	2598122	0.5
chr17	6861658	0.5
chr17	6861954	0.5
chr17	7067340	0.5
chr17	11925941	0.5
chr17	13387571	0.5
chr17	16126053	0.5
chr17	17657875	0.5
chr17	19188412	0.5
chr17	24212513	0.5
chr17	24212677	0.5
chr17	25468223	0.5
chr17	26911128	0.5
chr17	26926543	0.5
chr17	27701241	0.5
chr17	30502292	0.5
chr17	43469526	0.5
chr17	43588788	0.5
chr17	44012199	0.5
chr17	44064851	0.5
chr17	53763592	0.5
chr17	54569901	0.5
chr17	54583279	0.5
chr17	55273409	0.5
chr17	58375308	0.5
chr17	62213652	0.5
chr17	62898067	0.5
chr17	63932187	0.5
chr17	72244127	0.5
chr17	76713671	0.5
chr17	76714278	0.5
chr17	76721591	0.5
chr18	17517469	0.5
chr18	17659657	0.5
chr18	17662963	0.5
chr18	20155648	0.5
chr18	26132874	0.5
chr18	31738779	0.5
chr18	35456085	0.5
chr18	45267741	0.5
chr18	54269286	0.5
chr19	22973	0.5
chr19	1767158	0.5
chr19	2185061	0.5
chr19	3912412	0.5
chr19	4721682	0.5
chr19	6446959	0.5
chr19	10375134	0.5
chr19	10523798	0.5
chr19	10690080	0.5
chr19	10789102	0.5
chr19	13808101	0.5
chr19	13808254	0.5
chr19	13808401	0.5
chr19	13846513	0.5
chr19	13846689	0.5
chr19	14501355	0.5
chr19	15421359	0.5
chr19	19406872	0.5
chr19	20371080	0.5
chr19	45480290	0.5
chr19	50834092	0.5
chr19	50870026	0.5
chr19	51214030	0.5
chr19	53755341	0.5
chr19	54695854	0.5
chr19	56887677	0.5
chr19	56887851	0.5
chr19	56888319	0.5
chr19	57476862	0.5
chr19	58861745	0.5
chr19	58864223	0.5
chr19	58867034	0.5
chr19	58869263	0.5
chr19	58870777	0.5
chr19	58874069	0.5
chr19	58875006	0.5
chr19	58877225	0.5
chr19	58880075	0.5
chr19	58881535	0.5
chr19	58883547	0.5
chr19	58885947	0.5
chr19	58889459	0.5
chr19	58890279	0.5
chr19	58892599	0.5
chr19	58893451	0.5
chr19	58895081	0.5
chr19	58896293	0.5
chr19	58897803	0.5
chr19	58901318	0.5
chr19	58902519	0.5
chr19	58903801	0.5
chr19	58906068	0.5
chr19	58907334	0.5
chr19	58908413	0.5
chr19	58911660	0.5
chr19	58915162	0.5
chr19	58916142	0.5
chr19	58917232	0.5
chr19	58920508	0.5
chr19	58921988	0.5
chr19	58924904	0.5
chr19	58926072	0.5
chr19	58929943	0.5
chr19	58931911	0.5
chr19	58934399	0.5
chr19	58936379	0.5
chr19	58937578	0.5
chr19	58943702	0.5
chr19	58946277	0.5
chr19	58947463	0.5
chr19	58949084	0.5
chr19	58951807	0.5
chr19	58953298	0.5
chr19	58956199	0.5
chr19	58957410	0.5
chr19	58982741	0.5
chr19	58982956	0.5
chr19	58983771	0.5
chr19	59177373	0.5
chr19	62716187	0.5
chr20	2581423	0.5
chr20	3846141	0.5
chr20	3846149	0.5
chr20	26136822	0.5
chr20	30289259	0.5
chr20	32517791	0.5
chr20	33041840	0.5
chr20	33505190	0.5
chr20	47330254	0.5
chr20	48635730	0.5
chr20	48664580	0.5
chr20	56826065	0.5
chr20	56826676	0.5
chr20	58316927	0.5
chr20	59961997	0.5
chr20	60561958	0.5
chr20	60572564	0.5
chr20	61280297	0.5
chr20	62021238	0.5
chr20	62021545	0.5
chr20	62021657	0.5
chr20	62043262	0.5
chr20	62044428	0.5
chr21	16833280	0.5
chr21	16834019	0.5
chr21	16884428	0.5
chr21	25868163	0.5
chr21	36014883	0.5
chr21	16843634	0.5
chr21	18400662	0.5
chr21	18453581	0.5
chr21	18616657	0.5
chr21	19718465	0.5
chr21	20337270	0.5
chr21	20337593	0.5
chr21	21495270	0.5
chr21	25281178	0.5
chr21	36570225	0.5
chr21	36573631	0.5
chr21	39818463	0.5
chr21	40626894	0.5
chr21	43975499	0.5
chr21	44887293	0.5
chr21	44888230	0.5
chrX	8055006	0.5
chrX	21990180	0.5
chrX	32569512	0.5
chrX	45490529	0.5
chrX	45491365	0.5
chrX	49654494	0.5
chrX	49654849	0.5
chrX	49659779	0.5
chrX	49660312	0.5
chrX	49661070	0.5
chrX	49664589	0.5
chrX	49665946	0.5
chrX	53599909	0.5
chrX	53600878	0.5
chrX	62922607	0.5
chrX	65155437	0.5
chrX	73354937	0.5
chrX	73355107	0.5
chrX	73423664	0.5
chrX	73423846	0.5
chrX	76056092	0.5
chrX	76142220	0.5
chrX	83367416	0.5
chrX	84977441	0.5
chrX	85045297	0.5
chrX	94204796	0.5
chrX	109185213	0.5
chrX	113792275	0.5
chrX	113793386	0.5
chrX	113855906	0.5
chrX	113904000	0.5
chrX	113964273	0.5
chrX	117404385	0.5
chrX	118664729	0.5
chrX	122523627	0.5
chrX	133131074	0.5
chrX	133131234	0.5
chrX	133131367	0.5
chrX	133131505	0.5
chrX	133131737	0.5
chrX	133131894	0.5
chrX	133501881	0.5
chrX	133502037	0.5
chrX	133502204	0.5
chrX	133503037	0.5
chrX	133508024	0.5
chrX	133508310	0.5
chrX	135460703	0.5
chrX	137577538	0.5
chrX	138833973	0.5
chrX	139836003	0.5
chrX	144883485	0.5
chrX	144883994	0.5
chrX	144885879	0.5
chrX	144886408	0.5
chrX	144890263	0.5
chrX	144917004	0.5
chrX	146078914	0.5
chrX	146088254	0.5
chrX	146102673	0.5
chrX	146115036	0.5
chrX	146119930	0.5
chrX	146120194	0.5
chrX	146126123	0.5
chrX	146147970	0.5
chrX	146148862	0.5
chrX	146149742	0.5
chrX	146161545	0.5
chrX	146168457	0.5
chrX	146171153	0.5
chrX	146173851	0.5
chrX	150877706	0.5
chrX	150878756	0.5
chrX	151311347	0.5
chrX	151312549	0.5
chrX	151313540	0.5
chrX	153768829	0.5
chrX	154265943	0.5
chrX	154340372	0.5
