# Supplementary material for: Evidence for Alteration of Gene Regulatory Networks through MicroRNAs of the HIV-Infected Brain: Novel Analysis of Retrospective Cases
Source: PLoS One. 2010 Apr 26;5(4):e10337. doi: 10.1371/journal.pone.0010337 (PMC2859933; doi:10.1371/journal.pone.0010337)
Supplement: File S4 — For analysis and visualization of chromosomal locations of miRs' genomic locations, for use with the UCSC Genome Browser, used with Files S3 and S5. (0.00 MB TXT) [file pone.0010337.s008.txt]

chrX	133501881	6.439
chrX	133503037	5.982
chrX	133508310	5.209
chr14	100591509	4.057
chr10	88014431	3.537
chr14	100598140	2.655
chr19	58982956	1.651
chr4	113789090	1.486
chr19	58917232	1.439
chr10	134911006	1.369
chr19	58924904	1.308
chr9	28853624	1.189
chr9	116011535	1.146
chrX	146147970	1.138
chrX	146148862	1.138
chrX	146149742	1.138
chr20	56826065	1.13
chr5	148790402	1.041
chr14	100584748	1.029
chr17	1563947	1.095
chr14	100582010	1.141
chrX	133131074	1.146
chr5	135444076	1.173
chrX	150877706	1.208
chr12	6943123	1.23
chr19	58936379	1.234
chr19	56888319	1.246
chr18	54269286	1.269
chr5	54502117	1.379
chr11	110889374	1.404
chr19	50834092	1.469
chr17	55273409	1.474
chr5	135444076	1.479
chr14	100601688	1.612
chr3	169752336	1.62
chr19	58907334	1.762
chr12	6943521	1.79
chr19	58893451	1.899
chr5	137011160	1.985
chr4	113788479	2.331
chr17	26911128	2.675
chr19	58897803	2.787
chr5	54502231	2.896
chr2	56081353	3.878
chr4	110629303	5.507
chr2	56063606	5.597
chr19	58908413	6.098
