# Supplementary material for: Evidence for Alteration of Gene Regulatory Networks through MicroRNAs of the HIV-Infected Brain: Novel Analysis of Retrospective Cases
Source: PLoS One. 2010 Apr 26;5(4):e10337. doi: 10.1371/journal.pone.0010337 (PMC2859933; doi:10.1371/journal.pone.0010337)
Supplement: File S5 — For analysis and visualization of chromosomal locations of miRs' genomic locations, for use with the UCSC Genome Browser, used with Files S3 and S4. (0.00 MB TXT) [file pone.0010337.s009.txt]

chr10	88014431	-3.213000001
chr10	104186259	-5.333999977
chr10	134911006	1.471
chr11	72003755	-1.149000001
chr12	6943521	1.865
chr12	94226327	-3.805999996
chr14	100405150	-4.188999995
chr14	100410583	-1.560999999
chr14	100417097	-10.02599955
chr14	100420792	-1.142
chr14	100559884	-1.054
chr14	100561822	-1.099999999
chr14	100582010	-5.429999987
chr14	100583991	-1.005999999
chr14	100584748	-2.767000001
chr14	100591509	-4.029000011
chr14	100595845	-5.812000022
chr14	100596663	-5.75800003
chr14	100598140	-1.090999999
chr14	100600585	-7.048000062
chr14	100601688	-4.058
chr14	100601688	-6.190999966
chr14	100602002	-1.078000001
chr15	29144527	12.793
chr15	53452430	-1.149000001
chr17	1900315	-1.364000001
chr17	25468223	-2.588000001
chr17	26911128	3.376000001
chr17	26911128	1.449
chr17	53763592	1.414
chr17	53763592	2.758
chr17	55273409	1.128
chr17	62898067	-2.262
chr18	54269286	-6.549000063
chr19	56888319	2.697
chr19	58861745	-3.79000001
chr19	58867034	-1.360999998
chr19	58877225	-1.874000001
chr19	58897803	2.816
chr19	58907334	1.728
chr19	58908413	4.515
chr19	58916142	4.116
chr19	58917232	-3.126999998
chr19	58924904	-3.078999999
chr19	58982956	-2.087000001
chr2	56063606	2.28
chr2	56069589	5.85
chr2	56081353	-4.009000008
chr20	56826065	-1.438000002
chr3	10411173	-1.325000001
chr3	169752336	1.722
chr4	110629303	5.508
chr4	113788479	2.302
chr5	54502117	-1.399000001
chr5	54502231	1.883
chr5	135444076	3.074
chr5	135444076	1.95
chr5	137011160	1.721
chr5	148790402	-1.337
chr6	33283590	2.536
chr7	5501976	-4.009000008
chr7	92951184	-1.629
chr7	129197459	-1.627999998
chr7	136238454	-1.426999998
chr9	110848330	-1.492999999
chr9	116011535	-1.645000001
chrX	49665946	-1.627999998
chrX	49665946	-1.478999999
chrX	65155437	1.035
chrX	73423664	-1.657999998
chrX	133501881	-4.810999991
chrX	133503037	-3.172000002
chrX	137577538	-1.092000001
chrX	138833973	-4.971999982
chrX	146126123	-5.598999992
chrX	146148862	-1.295999998
chrX	150877706	1.109
chrX	150878756	1.251
chr10	88014525	-3.213000001
chr10	104186331	-5.333999977
chr10	134911115	1.471
chr11	72003822	-1.149000001
chr12	6943615	1.865
chr12	94226420	-3.805999996
chr14	100405238	-4.188999995
chr14	100410675	-1.560999999
chr14	100417210	-10.02599955
chr14	100420873	-1.142
chr14	100559946	-1.054
chr14	100561907	-1.099999999
chr14	100582084	-5.429999987
chr14	100584069	-1.005999999
chr14	100584838	-2.767000001
chr14	100591581	-4.029000011
chr14	100595928	-5.812000022
chr14	100596764	-5.75800003
chr14	100598208	-1.090999999
chr14	100600668	-7.048000062
chr14	100601757	-4.058
chr14	100601757	-6.190999966
chr14	100602081	-1.078000001
chr15	29144636	12.793
chr15	53452524	-1.149000001
chr17	1900424	-1.364000001
chr17	25468316	-2.588000001
chr17	26911215	3.376000001
chr17	26911215	1.449
chr17	53763678	1.414
chr17	53763678	2.758
chr17	55273480	1.128
chr17	62898163	-2.262
chr18	54269370	-6.549000063
chr19	56888404	2.697
chr19	58861828	-3.79000001
chr19	58867106	-1.360999998
chr19	58877311	-1.874000001
chr19	58897885	2.816
chr19	58907420	1.728
chr19	58908500	4.515
chr19	58916208	4.116
chr19	58917321	-3.126999998
chr19	58924991	-3.078999999
chr19	58983022	-2.087000001
chr2	56063715	2.28
chr2	56069698	5.85
chr2	56081434	-4.009000008
chr20	56826144	-1.438000002
chr3	10411246	-1.325000001
chr3	169752431	1.722
chr4	110629400	5.508
chr4	113788546	2.302
chr5	54502207	-1.399000001
chr5	54502327	1.883
chr5	135444196	3.074
chr5	135444196	1.95
chr5	137011237	1.721
chr5	148790489	-1.337
chr6	33283699	2.536
chr7	5502074	-4.009000008
chr7	92951267	-1.629
chr7	129197568	-1.627999998
chr7	136238581	-1.426999998
chr9	110848399	-1.492999999
chr9	116011630	-1.645000001
chrX	49666031	-1.627999998
chrX	49666031	-1.478999999
chrX	65155546	1.035
chrX	73423769	-1.657999998
chrX	133501958	-4.810999991
chrX	133503133	-3.172000002
chrX	137577620	-1.092000001
chrX	138834056	-4.971999982
chrX	146126237	-5.598999992
chrX	146148936	-1.295999998
chrX	150877786	1.109
chrX	150878840	1.251
