# Supplementary material for: Evidence for Alteration of Gene Regulatory Networks through MicroRNAs of the HIV-Infected Brain: Novel Analysis of Retrospective Cases
Source: PLoS One. 2010 Apr 26;5(4):e10337. doi: 10.1371/journal.pone.0010337 (PMC2859933; doi:10.1371/journal.pone.0010337)
Supplement: Table S1 — One-Way ANCOVA - Affymetrix Array of Genes HIV vs HIV/MDD. (0.05 MB TXT) [file pone.0010337.s010.txt]

Table S1.  One Way ANCOVA - Affymetrix Array of Genes HIV vs HIV/MDD						
"© 2000-2009 Ingenuity Systems, Inc. All rights reserved."						
Symbol	Entrez Gene Name	Affymetrix	p-value	Fold Change	Location	Type
 COL4A2	" collagen, type IV, alpha 2"	 COL4A2	0	1.255	 Extracellular Space	 other
 ZAP70	 zeta-chain (TCR) associated protein kinase 70kDa	 ZAP70	0.0004	1.258	 Plasma Membrane	 kinase
 SVIL	 supervillin	 SVIL	0.0005	1.675	 Plasma Membrane	 other
 PNKP	 polynucleotide kinase 3'-phosphatase	 PNKP	0.0006	-1.242	 Nucleus	 kinase
 KIAA1949	 KIAA1949	 KIAA1949	0.0006	1.554	 Unknown	 other
 C11ORF30	 chromosome 11 open reading frame 30	 C11orf30	0.0008	-1.122	 Nucleus	 other
 GADD45B	" growth arrest and DNA-damage-inducible, beta"	 GADD45B	0.001	2.601	 Cytoplasm	 other
 KIAA1009	 KIAA1009	 KIAA1009	0.0011	-1.333	 Nucleus	 other
 DDO	 D-aspartate oxidase	 DDO	0.0012	-1.302	 Cytoplasm	 enzyme
 ATP6V0D2	" ATPase, H+ transporting, lysosomal 38kDa, V0 subunit d2"	 ATP6V0D2	0.0014	1.093	 Unknown	 transporter
 PIPOX	 pipecolic acid oxidase	 PIPOX	0.0014	-1.209	 Cytoplasm	 enzyme
 SRR	 serine racemase	 SRR	0.0016	1.233	 Cytoplasm	 enzyme
 CLEC11A	" C-type lectin domain family 11, member A"	 CLEC11A	0.002	1.326	 Extracellular Space	 growth factor
 CNOT2	" CCR4-NOT transcription complex, subunit 2"	 CNOT2	0.0023	-1.176	 Nucleus	 transcription regulator
 CD44	 CD44 molecule (Indian blood group)	 CD44	0.0024	1.461	 Plasma Membrane	 other
 MINA	 MYC induced nuclear antigen	 MINA	0.0025	1.096	 Nucleus	 other
 SRGN	 serglycin	 SRGN	0.0027	2.31	 Extracellular Space	 other
 CSDA	 cold shock domain protein A	 CSDA	0.0028	2.782	 Nucleus	 transcription regulator
 FBXW5	 F-box and WD repeat domain containing 5	 FBXW5	0.0029	1.09	 Cytoplasm	 other
 CDC42EP4	 CDC42 effector protein (Rho GTPase binding) 4	 CDC42EP4	0.003	1.356	 Cytoplasm	 other
 NPAS4	 neuronal PAS domain protein 4	 NPAS4	0.0032	1.569	 Nucleus	 transcription regulator
 PRPSAP1	 phosphoribosyl pyrophosphate synthetase-associated protein 1	 PRPSAP1	0.0033	-1.128	 Extracellular Space	 other
 AKAP3	 A kinase (PRKA) anchor protein 3	 AKAP3	0.0034	-1.246	 Cytoplasm	 other
 ICAM1	 intercellular adhesion molecule 1	 ICAM1	0.0034	1.937	 Plasma Membrane	 transmembrane receptor
 FCGR1B	" Fc fragment of IgG, high affinity Ib, receptor (CD64)"	 FCGR1B	0.0034	2.596	 Plasma Membrane	 transmembrane receptor
 LYN	 v-yes-1 Yamaguchi sarcoma viral related oncogene homolog	 LYN	0.0038	1.591	 Cytoplasm	 kinase
 PTPLA	" protein tyrosine phosphatase-like (proline instead of catalytic arginine), member A"	 PTPLA	0.0038	-1.193	 Unknown	 phosphatase
 HSPB8	 heat shock 22kDa protein 8	 HSPB8	0.0039	1.513	 Cytoplasm	 kinase
 FAM110B	" family with sequence similarity 110, member B"	 FAM110B	0.004	1.347	 Unknown	 other
 MTBP	" Mdm2, transformed 3T3 cell double minute 2, p53 binding protein (mouse) binding protein, 104kDa"	 MTBP	0.004	-1.199	 Unknown	 other
 TGFB1	" transforming growth factor, beta 1"	 TGFB1	0.004	1.467	 Extracellular Space	 growth factor
 CSF2RA (includes EG:1438)	" colony stimulating factor 2 receptor, alpha, low-affinity (granulocyte-macrophage)"	 CSF2RA	0.004	1.323	 Plasma Membrane	 transmembrane receptor
 ACOT9	 acyl-CoA thioesterase 9	 ACOT9	0.0041	1.303	 Cytoplasm	 enzyme
 MAPKAPK2	 mitogen-activated protein kinase-activated protein kinase 2	 MAPKAPK2	0.0041	1.163	 Nucleus	 kinase
 CRTC2	 CREB regulated transcription coactivator 2	 CRTC2	0.0043	1.121	 Nucleus	 other
 CENPF	" centromere protein F, 350/400ka (mitosin)"	 CENPF	0.0043	-1.235	 Nucleus	 other
 COL4A1	" collagen, type IV, alpha 1"	 COL4A1	0.0045	1.514	 Extracellular Space	 other
 FSTL3	 follistatin-like 3 (secreted glycoprotein)	 FSTL3	0.0045	1.498	 Extracellular Space	 other
 MED28	 mediator complex subunit 28	 MED28	0.0048	-1.198	 Nucleus	 other
 MYCBP	 c-myc binding protein	 MYCBP	0.005	-1.168	 Nucleus	 transcription regulator
 PBEF1	 nicotinamide phosphoribosyltransferase	 PBEF1	0.005	2.413	 Extracellular Space	 cytokine
 ADAMTS9	" ADAM metallopeptidase with thrombospondin type 1 motif, 9"	 ADAMTS9	0.0052	1.656	 Extracellular Space	 peptidase
 SLC29A2	" solute carrier family 29 (nucleoside transporters), member 2"	 SLC29A2	0.0053	-1.102	 Cytoplasm	 transporter
 SYT9	 synaptotagmin IX	 SYT9	0.0055	-1.118	 Plasma Membrane	 transporter
 FZD1	 frizzled homolog 1 (Drosophila)	 FZD1	0.0056	-1.453	 Plasma Membrane	 G-protein coupled receptor
 ADCY7	 adenylate cyclase 7	 ADCY7	0.0058	1.237	 Plasma Membrane	 enzyme
 SLC25A25	" solute carrier family 25 (mitochondrial carrier; phosphate carrier), member 25"	 SLC25A25	0.006	1.353	 Cytoplasm	 transporter
 SNX1	 sorting nexin 1	 SNX1	0.0061	-1.289	 Cytoplasm	 transporter
 OVOL1	 ovo-like 1(Drosophila)	 OVOL1	0.0062	1.138	 Nucleus	 transcription regulator
 RPLP1	" ribosomal protein, large, P1"	 RPLP1	0.0067	1.122	 Cytoplasm	 other
 NFATC2	" nuclear factor of activated T-cells, cytoplasmic, calcineurin-dependent 2"	 NFATC2	0.0068	1.196	 Nucleus	 transcription regulator
 YARS	 tyrosyl-tRNA synthetase	 YARS	0.0069	1.281	 Cytoplasm	 enzyme
 GADD45A	" growth arrest and DNA-damage-inducible, alpha"	 GADD45A	0.0071	2.319	 Nucleus	 other
 ARHGAP8	 Rho GTPase activating protein 8	 ARHGAP8	0.0072	1.369	 Cytoplasm	 other
 NTHL1	 nth endonuclease III-like 1 (E. coli)	 NTHL1	0.0073	-1.218	 Nucleus	 enzyme
 HCK	 hemopoietic cell kinase	 HCK	0.0074	1.875	 Cytoplasm	 kinase
 KRT17	 keratin 17	 KRT17	0.0079	-1.301	 Cytoplasm	 other
 TNFAIP3	" tumor necrosis factor, alpha-induced protein 3"	 TNFAIP3	0.008	1.39	 Nucleus	 other
 HDGF	 hepatoma-derived growth factor (high-mobility group protein 1-like)	 HDGF	0.0082	1.162	 Extracellular Space	 growth factor
 RBMS1	" RNA binding motif, single stranded interacting protein 1"	 RBMS1	0.0084	1.31	 Nucleus	 other
 MDM4	 Mdm4 p53 binding protein homolog (mouse)	 MDM4	0.0086	-1.279	 Nucleus	 other
 HCST	 hematopoietic cell signal transducer	 HCST	0.0087	1.579	 Plasma Membrane	 other
 MIB2	 mindbomb homolog 2 (Drosophila)	 MIB2	0.0088	1.324	 Nucleus	 transcription regulator
 ZIC1	" Zic family member 1 (odd-paired homolog, Drosophila)"	 ZIC1	0.0092	2.111	 Nucleus	 transcription regulator
 LAPTM5	 lysosomal multispanning membrane protein 5	 LAPTM5	0.0092	2.498	 Plasma Membrane	 other
 NDE1	 nudE nuclear distribution gene E homolog 1 (A. nidulans)	 NDE1	0.0093	-1.489	 Nucleus	 other
 RGS10	 regulator of G-protein signaling 10	 RGS10	0.0095	2.041	 Cytoplasm	 other
 PICALM	 phosphatidylinositol binding clathrin assembly protein	 PICALM	0.0095	-1.217	 Cytoplasm	 other
 TMPRSS3	" transmembrane protease, serine 3"	 TMPRSS3	0.0097	1.179	 Plasma Membrane	 peptidase
 ASXL1	 additional sex combs like 1 (Drosophila)	 ASXL1	0.0098	1.138	 Nucleus	 other
 EARS2	" glutamyl-tRNA synthetase 2, mitochondrial (putative)"	 EARS2	0.0102	-1.242	 Unknown	 enzyme
 TIMP1	 TIMP metallopeptidase inhibitor 1	 TIMP1	0.0102	2.259	 Extracellular Space	 other
 DSE	 dermatan sulfate epimerase	 DSE	0.0104	1.5	 Cytoplasm	 other
 ZSCAN21	 zinc finger and SCAN domain containing 21	 ZSCAN21	0.0105	-1.15	 Nucleus	 transcription regulator
 FES	 feline sarcoma oncogene	 FES	0.0109	1.218	 Cytoplasm	 kinase
 AHNAK	 AHNAK nucleoprotein	 AHNAK	0.0112	1.329	 Nucleus	 other
 TOM1L1	 target of myb1 (chicken)-like 1	 TOM1L1	0.0114	-1.108	 Cytoplasm	 other
 FOXP2 (includes EG:93986)	 forkhead box P2	 FOXP2	0.0116	-1.208	 Nucleus	 transcription regulator
 LIMK2	 LIM domain kinase 2	 LIMK2	0.0118	1.275	 Cytoplasm	 kinase
 NODAL	 nodal homolog (mouse)	 NODAL	0.012	1.18	 Extracellular Space	 growth factor
 RPL36AL	 ribosomal protein L36a-like	 RPL36AL	0.012	1.124	 Cytoplasm	 other
 SOCS3	 suppressor of cytokine signaling 3	 SOCS3	0.012	5.199	 Cytoplasm	 other
 PITPNC1	" phosphatidylinositol transfer protein, cytoplasmic 1"	 PITPNC1	0.0121	1.58	 Cytoplasm	 transporter
 DDX17	 DEAD (Asp-Glu-Ala-Asp) box polypeptide 17	 DDX17	0.0124	-1.941	 Nucleus	 enzyme
 RPL22	 ribosomal protein L22	 RPL22	0.0127	1.12	 Nucleus	 other
 USP37	 ubiquitin specific peptidase 37	 USP37	0.0127	-1.319	 Nucleus	 peptidase
 FAM152A	" family with sequence similarity 152, member A"	 C1orf121	0.0129	1.07	 Unknown	 other
 HDAC5	 histone deacetylase 5	 HDAC5	0.0129	-1.128	 Nucleus	 transcription regulator
 FOSB	 FBJ murine osteosarcoma viral oncogene homolog B	 FOSB	0.0131	1.487	 Nucleus	 transcription regulator
 LY86	 lymphocyte antigen 86	 LY86	0.0132	1.278	 Plasma Membrane	 other
 INSM1	 insulinoma-associated 1	 INSM1	0.0134	-1.283	 Nucleus	 other
 CXCL14	 chemokine (C-X-C motif) ligand 14	 CXCL14	0.0135	2.259	 Extracellular Space	 cytokine
 SLC34A1	" solute carrier family 34 (sodium phosphate), member 1"	 SLC34A1	0.0135	-1.109	 Plasma Membrane	 transporter
 BMP8B	 bone morphogenetic protein 8b	 BMP8B	0.0136	-1.305	 Extracellular Space	 growth factor
 C1QTNF5	 C1q and tumor necrosis factor related protein 5	 C1QTNF5	0.0136	1.283	 Plasma Membrane	 transmembrane receptor
 FCER1G	" Fc fragment of IgE, high affinity I, receptor for; gamma polypeptide"	 FCER1G	0.0137	2.234	 Plasma Membrane	 transmembrane receptor
 BNIPL	 BCL2/adenovirus E1B 19kD interacting protein like	 BNIPL	0.0141	1.091	 Cytoplasm	 other
 PLS1 (includes EG:5357)	 plastin 1 (I isoform)	 PLS1	0.0141	-1.191	 Cytoplasm	 other
 BBS9	 Bardet-Biedl syndrome 9	 BBS9	0.0142	-1.198	 Extracellular Space	 other
 ARRB1	" arrestin, beta 1"	 ARRB1	0.0144	-1.406	 Cytoplasm	 other
 NR1D2	" nuclear receptor subfamily 1, group D, member 2"	 NR1D2	0.0146	-1.486	 Nucleus	 ligand-dependent nuclear receptor
 ITGB3	" integrin, beta 3 (platelet glycoprotein IIIa, antigen CD61)"	 ITGB3	0.0147	-1.281	 Plasma Membrane	 transmembrane receptor
 ARHGEF2	 rho/rac guanine nucleotide exchange factor (GEF) 2	 ARHGEF2	0.015	-1.321	 Cytoplasm	 other
 DUSP8	 dual specificity phosphatase 8	 DUSP8	0.0151	1.238	 Nucleus	 phosphatase
 NID1	 nidogen 1	 NID1	0.0151	2.665	 Extracellular Space	 other
 IFITM2	 interferon induced transmembrane protein 2 (1-8D)	 IFITM2	0.0155	2.043	 Plasma Membrane	 other
 PLD1	" phospholipase D1, phosphatidylcholine-specific"	 PLD1	0.0155	-1.241	 Cytoplasm	 enzyme
 SULT2A1	" sulfotransferase family, cytosolic, 2A, dehydroepiandrosterone (DHEA)-preferring, member 1"	 SULT2A1	0.0158	1.054	 Cytoplasm	 enzyme
 BRWD1	 bromodomain and WD repeat domain containing 1	 BRWD1	0.016	-1.358	 Nucleus	 transcription regulator
 FCGR1A	" Fc fragment of IgG, high affinity Ia, receptor (CD64)"	 FCGR1A	0.0161	2.095	 Plasma Membrane	 transmembrane receptor
 ANXA2	 annexin A2	 ANXA2	0.0163	1.709	 Plasma Membrane	 other
 RWDD2B	 RWD domain containing 2B	 RWDD2B	0.0163	-1.412	 Unknown	 other
 RAC2	" ras-related C3 botulinum toxin substrate 2 (rho family, small GTP binding protein Rac2)"	 RAC2	0.0166	1.343	 Cytoplasm	 enzyme
 TEKT1	 tektin 1	 TEKT1	0.0168	1.152	 Cytoplasm	 other
 PIK3CB	" phosphoinositide-3-kinase, catalytic, beta polypeptide"	 PIK3CB	0.0169	-1.095	 Cytoplasm	 kinase
 ACTC1	" actin, alpha, cardiac muscle 1"	 ACTC1	0.017	1.16	 Cytoplasm	 other
 FXYD3	 FXYD domain containing ion transport regulator 3	 FXYD3	0.017	1.212	 Plasma Membrane	 ion channel
 AP4B1	" adaptor-related protein complex 4, beta 1 subunit"	 AP4B1	0.0171	-1.405	 Cytoplasm	 transporter
 CDKN1A	" cyclin-dependent kinase inhibitor 1A (p21, Cip1)"	 CDKN1A	0.0171	1.612	 Nucleus	 kinase
 ENSA	 endosulfine alpha	 ENSA	0.0174	-1.32	 Unknown	 transporter
 TRIM15	 tripartite motif-containing 15	 TRIM15	0.0175	-1.222	 Unknown	 other
 MED12	 mediator complex subunit 12	 MED12	0.0178	-1.159	 Nucleus	 transcription regulator
 TRPM7	" transient receptor potential cation channel, subfamily M, member 7"	 TRPM7	0.018	-1.291	 Plasma Membrane	 kinase
 EIF2AK1	 eukaryotic translation initiation factor 2-alpha kinase 1	 EIF2AK1	0.0184	-1.557	 Cytoplasm	 kinase
 FPR1	 formyl peptide receptor 1	 FPR1	0.0184	2.3	 Plasma Membrane	 G-protein coupled receptor
 MS4A7	" membrane-spanning 4-domains, subfamily A, member 7"	 MS4A7	0.0184	2.868	 Unknown	 other
 SAG	 S-antigen; retina and pineal gland (arrestin)	 SAG	0.0184	1.19	 Cytoplasm	 other
 RIPK2	 receptor-interacting serine-threonine kinase 2	 RIPK2	0.0185	1.17	 Plasma Membrane	 kinase
 FAM129A	" family with sequence similarity 129, member A"	 FAM129A	0.0186	1.514	 Unknown	 other
 TAGLN	 transgelin	 TAGLN	0.0187	1.6	 Cytoplasm	 other
 NCF2	 neutrophil cytosolic factor 2	 NCF2	0.0189	1.331	 Cytoplasm	 enzyme
 LRRN2	 leucine rich repeat neuronal 2	 LRRN2	0.019	-1.221	 Plasma Membrane	 other
 FCGR2A	" Fc fragment of IgG, low affinity IIa, receptor (CD32)"	 FCGR2A	0.0193	2.067	 Plasma Membrane	 transmembrane receptor
 DCN	 decorin	 DCN	0.0195	1.508	 Extracellular Space	 other
 ACTA2 (includes EG:59)	" actin, alpha 2, smooth muscle, aorta"	 ACTA2	0.0197	1.734	 Cytoplasm	 other
 SYNE1	" spectrin repeat containing, nuclear envelope 1"	 SYNE1	0.0197	-1.315	 Nucleus	 other
 PDPN	 podoplanin	 PDPN	0.0204	1.144	 Plasma Membrane	 transporter
 KIF5B	 kinesin family member 5B	 KIF5B	0.0205	-1.358	 Cytoplasm	 other
 OTUD7B	 OTU domain containing 7B	 OTUD7B	0.021	-1.291	 Cytoplasm	 peptidase
 MEIS1	 Meis homeobox 1	 MEIS1	0.0211	-1.525	 Nucleus	 transcription regulator
 ACOX3	" acyl-Coenzyme A oxidase 3, pristanoyl"	 ACOX3	0.0212	1.121	 Cytoplasm	 enzyme
 JUNB	 jun B proto-oncogene	 JUNB	0.0215	1.825	 Nucleus	 transcription regulator
 ADORA1	 adenosine A1 receptor	 ADORA1	0.0219	-1.321	 Plasma Membrane	 G-protein coupled receptor
 RNASE7	" ribonuclease, RNase A family, 7"	 RNASE7	0.0219	1.065	 Extracellular Space	 enzyme
 EIF3K	" eukaryotic translation initiation factor 3, subunit K"	 EIF3K	0.0221	-1.122	 Cytoplasm	 translation regulator
 THBS1	 thrombospondin 1	 THBS1	0.0222	1.211	 Extracellular Space	 other
 UPF3A	 UPF3 regulator of nonsense transcripts homolog A (yeast)	 UPF3A	0.0222	1.286	 Nucleus	 transporter
 ADAM22	 ADAM metallopeptidase domain 22	 ADAM22	0.0223	1.123	 Plasma Membrane	 peptidase
 NLRP3	" NLR family, pyrin domain containing 3"	 NLRP3	0.0225	1.187	 Cytoplasm	 other
 ZBTB10	 zinc finger and BTB domain containing 10	 ZBTB10	0.0226	-1.358	 Nucleus	 other
 NSD1	 --	 NSD1	0.0227	-1.269	 Nucleus	 transcription regulator
 PPAT	 phosphoribosyl pyrophosphate amidotransferase	 PPAT	0.0227	-1.423	 Cytoplasm	 enzyme
 SAT1	 spermidine/spermine N1-acetyltransferase 1	 SAT1	0.0227	1.478	 Cytoplasm	 enzyme
 CH25H	 cholesterol 25-hydroxylase	 CH25H	0.0229	1.924	 Cytoplasm	 enzyme
 WWP2	 WW domain containing E3 ubiquitin protein ligase 2	 WWP2	0.0229	1.163	 Cytoplasm	 enzyme
 CSF3R	 colony stimulating factor 3 receptor (granulocyte)	 CSF3R	0.023	1.212	 Plasma Membrane	 transmembrane receptor
 CLIC1	 chloride intracellular channel 1	 CLIC1	0.0233	1.491	 Nucleus	 ion channel
 REG3A	 regenerating islet-derived 3 alpha	 REG3A	0.0233	1.226	 Extracellular Space	 growth factor
 TMOD1	 tropomodulin 1	 TMOD1	0.0233	1.18	 Cytoplasm	 enzyme
 OVOL2	 ovo-like 2 (Drosophila)	 OVOL2	0.0234	1.149	 Nucleus	 transcription regulator
 GALNT2	 UDP-N-acetyl-alpha-D-galactosamine:polypeptide N-acetylgalactosaminyltransferase 2 (GalNAc-T2)	 GALNT2	0.0235	1.338	 Cytoplasm	 enzyme
 ZFP36	" zinc finger protein 36, C3H type, homolog (mouse)"	 ZFP36	0.0235	2.269	 Nucleus	 transcription regulator
 IRF1	 interferon regulatory factor 1	 IRF1	0.0238	1.488	 Nucleus	 transcription regulator
 CDC14B	 CDC14 cell division cycle 14 homolog B (S. cerevisiae)	 CDC14B	0.0239	-1.101	 Nucleus	 phosphatase
 TDRD3	 tudor domain containing 3	 TDRD3	0.0239	-1.215	 Unknown	 other
 USP5	 ubiquitin specific peptidase 5 (isopeptidase T)	 USP5	0.024	1.107	 Cytoplasm	 peptidase
 FEZF2	 FEZ family zinc finger 2	 FEZF2	0.0242	-1.614	 Unknown	 other
 CHST7	 carbohydrate (N-acetylglucosamine 6-O) sulfotransferase 7	 CHST7	0.0246	1.359	 Cytoplasm	 enzyme
 COG4	 component of oligomeric golgi complex 4	 COG4	0.0247	-1.226	 Cytoplasm	 transporter
 CNDP2	 CNDP dipeptidase 2 (metallopeptidase M20 family)	 CNDP2	0.0249	1.069	 Cytoplasm	 peptidase
 MLLT4	" myeloid/lymphoid or mixed-lineage leukemia (trithorax homolog, Drosophila); translocated to, 4"	 MLLT4	0.0249	-1.333	 Nucleus	 other
 COX5A	 cytochrome c oxidase subunit Va	 COX5A	0.0251	1.12	 Cytoplasm	 enzyme
 TRIM66	 tripartite motif-containing 66	 TRIM66	0.0252	1.198	 Nucleus	 transcription regulator
 LST1	 leukocyte specific transcript 1	 LST1	0.0255	1.261	 Plasma Membrane	 other
 PER1	 period homolog 1 (Drosophila)	 PER1	0.0256	1.179	 Nucleus	 other
 TAF8	" TAF8 RNA polymerase II, TATA box binding protein (TBP)-associated factor, 43kDa"	 TAF8	0.0256	-1.141	 Nucleus	 transcription regulator
 LAIR1	 leukocyte-associated immunoglobulin-like receptor 1	 LAIR1	0.0257	1.37	 Plasma Membrane	 transmembrane receptor
 ZFYVE16	" zinc finger, FYVE domain containing 16"	 ZFYVE16	0.0258	-1.19	 Nucleus	 transporter
 HDAC7A	 histone deacetylase 7	 HDAC7A	0.0259	1.203	 Nucleus	 transcription regulator
 SUV420H1	 suppressor of variegation 4-20 homolog 1 (Drosophila)	 SUV420H1	0.026	-1.462	 Nucleus	 enzyme
 CARHSP1	" calcium regulated heat stable protein 1, 24kDa"	 CARHSP1	0.0262	-1.363	 Cytoplasm	 other
 OXTR	 oxytocin receptor	 OXTR	0.0262	1.312	 Plasma Membrane	 G-protein coupled receptor
 PPP2R1B	" protein phosphatase 2 (formerly 2A), regulatory subunit A, beta isoform"	 PPP2R1B	0.0263	-1.188	 Unknown	 phosphatase
 ZFPM1	" zinc finger protein, multitype 1"	 ZFPM1	0.0263	1.305	 Nucleus	 transcription regulator
 ZYX	 zyxin	 ZYX	0.0263	1.229	 Plasma Membrane	 other
 GFPT1	 glutamine-fructose-6-phosphate transaminase 1	 GFPT1	0.0264	1.191	 Cytoplasm	 enzyme
 CXCL16	 chemokine (C-X-C motif) ligand 16	 CXCL16	0.0265	1.286	 Extracellular Space	 cytokine
 TF	 transferrin	 TF	0.0265	-1.144	 Extracellular Space	 transporter
 MAFF	 v-maf musculoaponeurotic fibrosarcoma oncogene homolog F (avian)	 MAFF	0.0267	2.105	 Nucleus	 transcription regulator
 IFIT2	 interferon-induced protein with tetratricopeptide repeats 2	 IFIT2	0.027	-1.241	 Unknown	 other
 SCARA3	" scavenger receptor class A, member 3"	 SCARA3	0.0271	1.54	 Plasma Membrane	 transmembrane receptor
 GCKR	 glucokinase (hexokinase 4) regulator	 GCKR	0.0273	1.177	 Nucleus	 other
 JAK3	" Janus kinase 3 (a protein tyrosine kinase, leukocyte)"	 JAK3	0.0274	1.361	 Cytoplasm	 kinase
 TCF7L1	" transcription factor 7-like 1 (T-cell specific, HMG-box)"	 TCF7L1	0.0274	1.306	 Nucleus	 transcription regulator
 CUL4B	 cullin 4B	 CUL4B	0.0275	1.269	 Unknown	 other
 ZNF91	 zinc finger protein 91	 ZNF91	0.0275	-1.587	 Nucleus	 transcription regulator
 PIM1	 pim-1 oncogene	 PIM1	0.0276	1.252	 Cytoplasm	 kinase
 PCTK1	 PCTAIRE protein kinase 1	 PCTK1	0.0277	-1.106	 Cytoplasm	 kinase
 DPYSL3	 dihydropyrimidinase-like 3	 DPYSL3	0.0278	-1.473	 Cytoplasm	 enzyme
 HCLS1	 hematopoietic cell-specific Lyn substrate 1	 HCLS1	0.0278	2.45	 Nucleus	 transcription regulator
 CYBA	" cytochrome b-245, alpha polypeptide"	 CYBA	0.0279	1.713	 Cytoplasm	 enzyme
 MED6	 mediator complex subunit 6	 MED6	0.0281	-1.153	 Nucleus	 transcription regulator
 SERPINA1	" serpin peptidase inhibitor, clade A (alpha-1 antiproteinase, antitrypsin), member 1"	 SERPINA1	0.0281	2.181	 Extracellular Space	 other
 BRD4	 bromodomain containing 4	 BRD4	0.0284	-1.165	 Nucleus	 kinase
 HLA-DPB1	" major histocompatibility complex, class II, DP beta 1"	 HLA-DPB1	0.0285	1.667	 Plasma Membrane	 transmembrane receptor
 TYROBP	 TYRO protein tyrosine kinase binding protein	 TYROBP	0.0285	2.294	 Plasma Membrane	 other
 IFITM3	 interferon induced transmembrane protein 3 (1-8U)	 IFITM3	0.0286	1.776	 Plasma Membrane	 other
 ANPEP	 alanyl (membrane) aminopeptidase	 ANPEP	0.0287	-1.173	 Plasma Membrane	 peptidase
 CCNC	 cyclin C	 CCNC	0.0287	1.183	 Nucleus	 other
 MTMR15	 myotubularin related protein 15	 MTMR15	0.0288	-1.252	 Unknown	 other
 ICAM3	 intercellular adhesion molecule 3	 ICAM3	0.0292	1.344	 Plasma Membrane	 other
 POLR1C	" polymerase (RNA) I polypeptide C, 30kDa"	 POLR1C	0.0293	-1.112	 Nucleus	 enzyme
 PRKCQ	" protein kinase C, theta"	 PRKCQ	0.0293	-1.437	 Cytoplasm	 kinase
 ADAM30	 ADAM metallopeptidase domain 30	 ADAM30	0.0296	-1.159	 Plasma Membrane	 peptidase
 ALDH1L1	" aldehyde dehydrogenase 1 family, member L1"	 ALDH1L1	0.0296	1.245	 Cytoplasm	 enzyme
 PKN2	 protein kinase N2	 PKN2	0.0299	-1.131	 Cytoplasm	 kinase
 VASN	 vasorin	 VASN	0.0301	1.431	 Plasma Membrane	 other
 HIF1AN	" hypoxia-inducible factor 1, alpha subunit inhibitor"	 HIF1AN	0.0303	-1.354	 Nucleus	 enzyme
 IL6	" interleukin 6 (interferon, beta 2)"	 IL6	0.0303	1.232	 Extracellular Space	 cytokine
 ZNF155	 zinc finger protein 155	 ZNF155	0.0304	-1.261	 Nucleus	 transcription regulator
 SP1	 Sp1 transcription factor	 SP1	0.0306	-1.099	 Nucleus	 transcription regulator
 XPO5	 exportin 5	 XPO5	0.0306	1.146	 Nucleus	 transporter
 SNF1LK2	 SNF1-like kinase 2	 SNF1LK2	0.0308	1.191	 Cytoplasm	 kinase
 AKR1C2	" aldo-keto reductase family 1, member C2 (dihydrodiol dehydrogenase 2; bile acid binding protein; 3-alpha hydroxysteroid dehydrogenase, type III)"	 AKR1C2	0.031	1.166	 Cytoplasm	 enzyme
 ARHGAP22	 Rho GTPase activating protein 22	 ARHGAP22	0.0311	-1.227	 Cytoplasm	 other
 RPS24 (includes EG:6229)	 ribosomal protein S24	 RPS24	0.0311	1.098	 Cytoplasm	 other
 CEBPD	" CCAAT/enhancer binding protein (C/EBP), delta"	 CEBPD	0.0312	1.794	 Nucleus	 transcription regulator
 MICA	 MHC class I polypeptide-related sequence A	 MICA	0.0312	1.502	 Plasma Membrane	 other
 GALK1	 galactokinase 1	 GALK1	0.0313	1.1	 Cytoplasm	 kinase
 SLC7A7	" solute carrier family 7 (cationic amino acid transporter, y+ system), member 7"	 SLC7A7	0.0314	1.161	 Plasma Membrane	 transporter
 COQ7	" coenzyme Q7 homolog, ubiquinone (yeast)"	 COQ7	0.0316	1.139	 Cytoplasm	 other
 P2RX7	" purinergic receptor P2X, ligand-gated ion channel, 7"	 P2RX7	0.0316	-1.501	 Plasma Membrane	 ion channel
 PHKB (includes EG:5257)	" phosphorylase kinase, beta"	 PHKB	0.0318	-1.158	 Cytoplasm	 kinase
 FGL2	 fibrinogen-like 2	 FGL2	0.0319	1.589	 Extracellular Space	 peptidase
 DBF4B	 DBF4 homolog B (S. cerevisiae)	 DBF4B	0.0323	-1.323	 Nucleus	 other
 RUNX1	 runt-related transcription factor 1	 RUNX1	0.0326	1.388	 Nucleus	 transcription regulator
 CCBL1	" cysteine conjugate-beta lyase, cytoplasmic"	 CCBL1	0.0327	1.127	 Cytoplasm	 enzyme
 PAWR	" PRKC, apoptosis, WT1, regulator"	 PAWR	0.0327	1.119	 Nucleus	 transcription regulator
 HRC	 histidine rich calcium binding protein	 HRC	0.0328	1.064	 Cytoplasm	 other
 LRRC8C	" leucine rich repeat containing 8 family, member C"	 LRRC8C	0.033	-1.17	 Cytoplasm	 other
 LRRC37A3	" leucine rich repeat containing 37, member A3"	 LRRC37A3	0.0331	-1.146	 Unknown	 other
 IL4R	 interleukin 4 receptor	 IL4R	0.0332	1.328	 Plasma Membrane	 transmembrane receptor
 ABCD2	" ATP-binding cassette, sub-family D (ALD), member 2"	 ABCD2	0.0333	-1.182	 Cytoplasm	 transporter
 ACOX1	" acyl-Coenzyme A oxidase 1, palmitoyl"	 ACOX1	0.0333	-1.394	 Cytoplasm	 enzyme
 RIN2	 Ras and Rab interactor 2	 RIN2	0.0334	1.193	 Cytoplasm	 other
 TCEA2	" transcription elongation factor A (SII), 2"	 TCEA2	0.0337	1.254	 Nucleus	 transcription regulator
 AIF1	 allograft inflammatory factor 1	 AIF1	0.0338	1.613	 Nucleus	 other
 WNT2B	" wingless-type MMTV integration site family, member 2B"	 WNT2B	0.034	-1.152	 Extracellular Space	 other
 C1ORF34	 tetratricopeptide repeat domain 39A	 C1orf34	0.0341	-1.371	 Unknown	 other
 AKAP13	 A kinase (PRKA) anchor protein 13	 AKAP13	0.0342	1.179	 Cytoplasm	 other
 AFF1	" AF4/FMR2 family, member 1"	 AFF1	0.0343	1.166	 Nucleus	 transcription regulator
 DBNL	 drebrin-like	 DBNL	0.0344	-1.168	 Cytoplasm	 other
 IL10	 interleukin 10	 IL10	0.0344	1.106	 Extracellular Space	 cytokine
 RPS13	 ribosomal protein S13	 RPS13	0.0347	1.124	 Cytoplasm	 other
 FCGR3B	" Fc fragment of IgG, low affinity IIIb, receptor (CD16b)"	 FCGR3B	0.0348	1.391	 Plasma Membrane	 transmembrane receptor
 RND3	 Rho family GTPase 3	 RND3	0.0349	1.665	 Cytoplasm	 enzyme
 SPTLC2 (includes EG:9517)	" serine palmitoyltransferase, long chain base subunit 2"	 SPTLC2	0.0349	-1.488	 Cytoplasm	 enzyme
 SLITRK2	" SLIT and NTRK-like family, member 2"	 SLITRK2	0.0351	-1.511	 Unknown	 other
 CLEC7A	" C-type lectin domain family 7, member A"	 CLEC7A	0.0352	1.474	 Plasma Membrane	 transmembrane receptor
 SLC9A3R1	" solute carrier family 9 (sodium/hydrogen exchanger), member 3 regulator 1"	 SLC9A3R1	0.0352	1.308	 Plasma Membrane	 other
 BAG3	 BCL2-associated athanogene 3	 BAG3	0.0353	1.692	 Cytoplasm	 other
 ATP1B3	" ATPase, Na+/K+ transporting, beta 3 polypeptide"	 ATP1B3	0.0357	1.368	 Plasma Membrane	 transporter
 CISH	 cytokine inducible SH2-containing protein	 CISH	0.0358	1.238	 Cytoplasm	 other
 NCOA7	 nuclear receptor coactivator 7	 NCOA7	0.0362	-1.12	 Nucleus	 other
 PTPRC	" protein tyrosine phosphatase, receptor type, C"	 PTPRC	0.0362	2.19	 Plasma Membrane	 phosphatase
 IKZF2	 IKAROS family zinc finger 2 (Helios)	 IKZF2	0.0363	-1.627	 Nucleus	 transcription regulator
 IL7R	 interleukin 7 receptor	 IL7R	0.0364	1.095	 Plasma Membrane	 transmembrane receptor
 TBXAS1	 thromboxane A synthase 1 (platelet)	 TBXAS1	0.0364	1.433	 Plasma Membrane	 enzyme
 VPRBP	 Vpr (HIV-1) binding protein	 VPRBP	0.0365	1.277	 Unknown	 other
 DNAJB5	" DnaJ (Hsp40) homolog, subfamily B, member 5"	 DNAJB5	0.0366	1.262	 Unknown	 other
 HYI	 hydroxypyruvate isomerase homolog (E. coli)	 HYI	0.0366	1.089	 Unknown	 enzyme
 MPO	 myeloperoxidase	 MPO	0.0366	1.133	 Cytoplasm	 enzyme
 CYP2J2	" cytochrome P450, family 2, subfamily J, polypeptide 2"	 CYP2J2	0.0367	-1.412	 Cytoplasm	 enzyme
 MED17	 mediator complex subunit 17	 MED17	0.0367	-1.156	 Nucleus	 transcription regulator
 TLR2	 toll-like receptor 2	 TLR2	0.0367	1.448	 Plasma Membrane	 transmembrane receptor
 RNASE6	" ribonuclease, RNase A family, k6"	 RNASE6	0.0369	1.71	 Extracellular Space	 enzyme
 ZFP36L2	" zinc finger protein 36, C3H type-like 2"	 ZFP36L2	0.0369	2.151	 Nucleus	 transcription regulator
 HMGA1	 high mobility group AT-hook 1	 HMGA1	0.037	1.25	 Nucleus	 transcription regulator
 SKP2	 S-phase kinase-associated protein 2 (p45)	 SKP2	0.0371	1.121	 Nucleus	 other
 EIF4EBP1	 eukaryotic translation initiation factor 4E binding protein 1	 EIF4EBP1	0.0372	1.368	 Cytoplasm	 translation regulator
 PARVG	" parvin, gamma"	 PARVG	0.0375	1.411	 Cytoplasm	 other
 PDCL	 phosducin-like	 PDCL	0.0378	-1.134	 Cytoplasm	 enzyme
 IPO9	 importin 9	 IPO9	0.038	1.101	 Nucleus	 transporter
 MED20	 mediator complex subunit 20	 MED20	0.038	-1.195	 Nucleus	 transcription regulator
 TNFRSF1A	" tumor necrosis factor receptor superfamily, member 1A"	 TNFRSF1A	0.038	1.386	 Plasma Membrane	 transmembrane receptor
 PIGG	" phosphatidylinositol glycan anchor biosynthesis, class G"	 PIGG	0.0381	1.14	 Cytoplasm	 other
 DGCR14	 DiGeorge syndrome critical region gene 14	 DGCR14	0.0382	-1.454	 Nucleus	 other
 CYP2U1	" cytochrome P450, family 2, subfamily U, polypeptide 1"	 CYP2U1	0.0383	-1.158	 Unknown	 enzyme
 EMP1	 epithelial membrane protein 1	 EMP1	0.0385	1.22	 Plasma Membrane	 other
 HEXIM1	 hexamethylene bis-acetamide inducible 1	 HEXIM1	0.0385	-1.53	 Nucleus	 transcription regulator
 DPH5	 DPH5 homolog (S. cerevisiae)	 DPH5	0.0387	-1.237	 Unknown	 enzyme
 EGR2	" early growth response 2 (Krox-20 homolog, Drosophila)"	 EGR2	0.0387	1.247	 Nucleus	 transcription regulator
 GM2A	 GM2 ganglioside activator	 GM2A	0.0387	-1.081	 Cytoplasm	 enzyme
 HMOX2	 heme oxygenase (decycling) 2	 HMOX2	0.0387	-1.15	 Cytoplasm	 enzyme
 TNS3	 tensin 3	 TNS3	0.0387	-1.389	 Unknown	 phosphatase
 CD4	 CD4 molecule	 CD4	0.0393	1.312	 Plasma Membrane	 transmembrane receptor
 FBXO15	 F-box protein 15	 FBXO15	0.0395	-1.324	 Unknown	 other
 IRF6	 interferon regulatory factor 6	 IRF6	0.0395	1.151	 Nucleus	 transcription regulator
 DHFR	 dihydrofolate reductase	 DHFR	0.0396	-1.38	 Unknown	 enzyme
 RPL35A	 ribosomal protein L35a	 RPL35A	0.04	1.073	 Cytoplasm	 other
 TYRO3	 TYRO3 protein tyrosine kinase	 TYRO3	0.0401	-1.24	 Plasma Membrane	 kinase
 HLA-DRB1	" major histocompatibility complex, class II, DR beta 1"	 HLA-DRB1	0.0402	1.693	 Plasma Membrane	 transmembrane receptor
 CCR1	 chemokine (C-C motif) receptor 1	 CCR1	0.0405	1.49	 Plasma Membrane	 G-protein coupled receptor
 NPHP3	 nephronophthisis 3 (adolescent)	 NPHP3	0.0406	1.146	 Unknown	 other
 TTF2	" transcription termination factor, RNA polymerase II"	 TTF2	0.0406	-1.085	 Nucleus	 transcription regulator
 CD93	 CD93 molecule	 CD93	0.0407	1.909	 Plasma Membrane	 other
 CDH6	" cadherin 6, type 2, K-cadherin (fetal kidney)"	 CDH6	0.0407	-1.289	 Plasma Membrane	 other
 LRRC1	 leucine rich repeat containing 1	 LRRC1	0.0408	-1.481	 Cytoplasm	 other
 PIK3R3	" phosphoinositide-3-kinase, regulatory subunit 3 (gamma)"	 PIK3R3	0.0408	1.228	 Cytoplasm	 kinase
 ANKRD15	 KN motif and ankyrin repeat domains 1	 ANKRD15	0.0411	1.061	 Nucleus	 transcription regulator
 GART	" phosphoribosylglycinamide formyltransferase, phosphoribosylglycinamide synthetase, phosphoribosylaminoimidazole synthetase"	 GART	0.0412	-1.367	 Cytoplasm	 enzyme
 SOX1	 SRY (sex determining region Y)-box 1	 SOX1	0.0412	1.479	 Nucleus	 transcription regulator
 ELMOD2	 ELMO/CED-12 domain containing 2	 ELMOD2	0.0413	-1.11	 Unknown	 other
 HYDIN	 hydrocephalus inducing homolog (mouse)	 HYDIN	0.0414	1.09	 Unknown	 other
 IFT172	 intraflagellar transport 172 homolog (Chlamydomonas)	 IFT172	0.0414	-1.219	 Nucleus	 other
 ARNTL2	 aryl hydrocarbon receptor nuclear translocator-like 2	 ARNTL2	0.0417	-1.321	 Nucleus	 transcription regulator
 MKLN1	" muskelin 1, intracellular mediator containing kelch motifs"	 MKLN1	0.0417	-1.29	 Cytoplasm	 other
 PLA2G5	" phospholipase A2, group V"	 PLA2G5	0.0418	1.188	 Extracellular Space	 enzyme
 HEYL	 hairy/enhancer-of-split related with YRPW motif-like	 HEYL	0.042	1.198	 Nucleus	 transcription regulator
 HOXC10	 homeobox C10	 HOXC10	0.0421	-1.165	 Nucleus	 transcription regulator
 CAPRIN2	 caprin family member 2	 CAPRIN2	0.0425	1.226	 Cytoplasm	 other
 ALG1	" asparagine-linked glycosylation 1 homolog (S. cerevisiae, beta-1,4-mannosyltransferase)"	 ALG1	0.0426	1.222	 Cytoplasm	 enzyme
 HAPLN3	 hyaluronan and proteoglycan link protein 3	 HAPLN3	0.0428	1.174	 Extracellular Space	 other
 DMD	 dystrophin	 DMD	0.0429	1.064	 Plasma Membrane	 other
 HAMP	 hepcidin antimicrobial peptide	 HAMP	0.0429	2.051	 Extracellular Space	 other
 INTS7	 integrator complex subunit 7	 INTS7	0.0429	-1.4	 Unknown	 other
 FZD5	 frizzled homolog 5 (Drosophila)	 FZD5	0.0431	-1.429	 Plasma Membrane	 G-protein coupled receptor
 MSI2	 musashi homolog 2 (Drosophila)	 MSI2	0.0432	-1.204	 Cytoplasm	 other
 MAN1A2	" mannosidase, alpha, class 1A, member 2"	 MAN1A2	0.0433	-1.294	 Cytoplasm	 enzyme
 JAG1	 jagged 1 (Alagille syndrome)	 JAG1	0.0435	1.807	 Extracellular Space	 growth factor
 RDH10	 retinol dehydrogenase 10 (all-trans)	 RDH10	0.0436	1.171	 Unknown	 enzyme
 FRAS1	 Fraser syndrome 1	 FRAS1	0.0437	-1.831	 Extracellular Space	 other
 KLF9	 Kruppel-like factor 9	 KLF9	0.0438	1.164	 Nucleus	 transcription regulator
 ADAM28	 ADAM metallopeptidase domain 28	 ADAM28	0.0439	1.333	 Plasma Membrane	 peptidase
 XDH	 xanthine dehydrogenase	 XDH	0.0439	1.161	 Cytoplasm	 enzyme
 KIF2C	 kinesin family member 2C	 KIF2C	0.0441	1.092	 Nucleus	 other
 BDH2	" 3-hydroxybutyrate dehydrogenase, type 2"	 BDH2	0.0442	-1.3	 Extracellular Space	 enzyme
 SLC25A2	 solute carrier family 25 (mitochondrial carrier; ornithine transporter) member 2	 SLC25A2	0.0442	1.151	 Cytoplasm	 transporter
 ATXN1	 ataxin 1	 ATXN1	0.0443	-1.343	 Nucleus	 other
 FUS	 fusion (involved in t(12;16) in malignant liposarcoma)	 FUS	0.0443	1.116	 Nucleus	 transcription regulator
 POLG	" polymerase (DNA directed), gamma"	 POLG	0.0446	-1.203	 Cytoplasm	 enzyme
 CYB561	 cytochrome b-561	 CYB561	0.0449	-1.25	 Cytoplasm	 enzyme
 ANO6	 anoctamin 6	 TMEM16F	0.045	1.108	 Unknown	 other
 SIRT5	 sirtuin (silent mating type information regulation 2 homolog) 5 (S. cerevisiae)	 SIRT5	0.0451	-1.209	 Cytoplasm	 enzyme
 SLC11A1	" solute carrier family 11 (proton-coupled divalent metal ion transporters), member 1"	 SLC11A1	0.0451	1.54	 Plasma Membrane	 transporter
 GNB1L	" guanine nucleotide binding protein (G protein), beta polypeptide 1-like"	 GNB1L	0.0452	1.187	 Unknown	 other
 KRT5	 keratin 5	 KRT5	0.0452	1.142	 Cytoplasm	 other
 MKL2	 MKL/myocardin-like 2	 MKL2	0.0455	1.343	 Nucleus	 transcription regulator
 SHMT1	 serine hydroxymethyltransferase 1 (soluble)	 SHMT1	0.0457	-1.143	 Cytoplasm	 enzyme
 PLCE1	" phospholipase C, epsilon 1"	 PLCE1	0.0458	1.176	 Cytoplasm	 enzyme
 CDH3	" cadherin 3, type 1, P-cadherin (placental)"	 CDH3	0.0459	1.302	 Plasma Membrane	 other
 CCNL1	 cyclin L1	 CCNL1	0.046	-1.189	 Nucleus	 other
 ZNF350	 zinc finger protein 350	 ZNF350	0.046	-1.269	 Nucleus	 transcription regulator
 CLIC5	 chloride intracellular channel 5	 CLIC5	0.0462	-1.559	 Cytoplasm	 ion channel
 IL13RA1	" interleukin 13 receptor, alpha 1"	 IL13RA1	0.0463	1.559	 Plasma Membrane	 transmembrane receptor
 COL1A2	" collagen, type I, alpha 2"	 COL1A2	0.0465	1.371	 Extracellular Space	 other
 HTATIP	 K(lysine) acetyltransferase 5	 HTATIP	0.0465	1.141	 Nucleus	 transcription regulator
 DNAH17	" dynein, axonemal, heavy chain 17"	 DNAH17	0.0466	-1.505	 Cytoplasm	 other
 ARC	 activity-regulated cytoskeleton-associated protein	 ARC	0.0467	1.372	 Cytoplasm	 other
 MYOZ2	 myozenin 2	 MYOZ2	0.0468	-1.082	 Cytoplasm	 other
 CCR10	 chemokine (C-C motif) receptor 10	 CCR10	0.047	1.185	 Plasma Membrane	 G-protein coupled receptor
 XPO7	 exportin 7	 XPO7	0.0471	1.103	 Nucleus	 transporter
 AKNA	 AT-hook transcription factor	 AKNA	0.0473	1.15	 Unknown	 other
 TNFRSF1B	" tumor necrosis factor receptor superfamily, member 1B"	 TNFRSF1B	0.0473	1.653	 Plasma Membrane	 transmembrane receptor
 APIP	 APAF1 interacting protein	 APIP	0.0474	1.136	 Unknown	 other
 ODF2	 outer dense fiber of sperm tails 2	 ODF2	0.0475	1.296	 Cytoplasm	 other
 SNF1LK	 SNF1-like kinase	 SNF1LK	0.0475	1.693	 Cytoplasm	 kinase
 ATG7	 ATG7 autophagy related 7 homolog (S. cerevisiae)	 ATG7	0.0476	1.268	 Cytoplasm	 enzyme
 SMARCC1	" SWI/SNF related, matrix associated, actin dependent regulator of chromatin, subfamily c, member 1"	 SMARCC1	0.0477	-1.134	 Nucleus	 transcription regulator
 CDKN1C	" cyclin-dependent kinase inhibitor 1C (p57, Kip2)"	 CDKN1C	0.0479	-1.275	 Nucleus	 other
 TRIM35	 tripartite motif-containing 35	 TRIM35	0.0479	-1.147	 Cytoplasm	 other
 BTG2	" BTG family, member 2"	 BTG2	0.048	1.449	 Nucleus	 transcription regulator
 GJB1	" gap junction protein, beta 1, 32kDa"	 GJB1	0.048	-1.339	 Plasma Membrane	 transporter
 PCTK3	 PCTAIRE protein kinase 3	 PCTK3	0.0481	-2.071	 Cytoplasm	 kinase
 TGDS	" TDP-glucose 4,6-dehydratase"	 TGDS	0.0482	-1.249	 Unknown	 enzyme
 C14ORF106	 chromosome 14 open reading frame 106	 C14orf106	0.0483	1.044	 Nucleus	 other
 PDLIM4	 PDZ and LIM domain 4	 PDLIM4	0.0485	2.518	 Cytoplasm	 other
 BLVRA	 biliverdin reductase A	 BLVRA	0.0486	1.244	 Cytoplasm	 enzyme
 GPR56	 G protein-coupled receptor 56	 GPR56	0.0487	1.329	 Plasma Membrane	 G-protein coupled receptor
 TGFBR1	" transforming growth factor, beta receptor 1"	 TGFBR1	0.0487	1.066	 Plasma Membrane	 kinase
 ZNF326	 zinc finger protein 326	 ZNF326	0.0487	-1.175	 Nucleus	 transcription regulator
 FGFR1OP	 FGFR1 oncogene partner	 FGFR1OP	0.049	-1.197	 Cytoplasm	 other
 COX10	" COX10 homolog, cytochrome c oxidase assembly protein, heme A: farnesyltransferase (yeast)"	 COX10	0.0491	1.118	 Cytoplasm	 enzyme
 F3	" coagulation factor III (thromboplastin, tissue factor)"	 F3	0.0491	2.922	 Plasma Membrane	 transmembrane receptor
 SFXN5	 sideroflexin 5	 SFXN5	0.0491	1.09	 Cytoplasm	 transporter
 IRAK3	 interleukin-1 receptor-associated kinase 3	 IRAK3	0.0492	1.125	 Extracellular Space	 kinase
 PRKD2	 protein kinase D2	 PRKD2	0.0493	1.179	 Cytoplasm	 kinase
 TLE3	" transducin-like enhancer of split 3 (E(sp1) homolog, Drosophila)"	 TLE3	0.0494	1.124	 Nucleus	 other
 ZNF133	 zinc finger protein 133	 ZNF133	0.0494	-1.109	 Nucleus	 transcription regulator
 ERGIC2	 ERGIC and golgi 2	 ERGIC2	0.0498	-1.064	 Unknown	 other
 ENTPD1	 ectonucleoside triphosphate diphosphohydrolase 1	 ENTPD1	0.0499	-1.171	 Plasma Membrane	 enzyme
 ASXL3	 additional sex combs like 3 (Drosophila)	 ASXL3	0.05	1.289	 Unknown	 other
 ADM	 adrenomedullin	 --	 	 	 Extracellular Space	 other
 AGT	" angiotensinogen (serpin peptidase inhibitor, clade A, member 8)"	 --	 	 	 Extracellular Space	 other
 ALAS1	" aminolevulinate, delta-, synthase 1"	 --	 	 	 Cytoplasm	 enzyme
 ALOX5AP	 arachidonate 5-lipoxygenase-activating protein	 --	 	 	 Plasma Membrane	 other
 AR	 androgen receptor	 --	 	 	 Nucleus	 ligand-dependent nuclear receptor
 ARHGAP1	 Rho GTPase activating protein 1	 --	 	 	 Cytoplasm	 other
 ARHGDIG	 Rho GDP dissociation inhibitor (GDI) gamma	 --	 	 	 Cytoplasm	 other
 ARPC5	" actin related protein 2/3 complex, subunit 5, 16kDa"	 --	 	 	 Cytoplasm	 other
 ATRX	" alpha thalassemia/mental retardation syndrome X-linked (RAD54 homolog, S. cerevisiae)"	 --	 	 	 Nucleus	 transcription regulator
 BARD1	 BRCA1 associated RING domain 1	 --	 	 	 Nucleus	 transcription regulator
 BIRC2	 baculoviral IAP repeat-containing 2	 --	 	 	 Cytoplasm	 other
 BNIP2	 BCL2/adenovirus E1B 19kDa interacting protein 2	 --	 	 	 Cytoplasm	 other
 BRCA1	" breast cancer 1, early onset"	 --	 	 	 Nucleus	 transcription regulator
 BTG1	" B-cell translocation gene 1, anti-proliferative"	 --	 	 	 Nucleus	 transcription regulator
 CAPN8	 calpain 8	 --	 	 	 Cytoplasm	 peptidase
 CASP3	" caspase 3, apoptosis-related cysteine peptidase"	 --	 	 	 Cytoplasm	 peptidase
 CASP8	" caspase 8, apoptosis-related cysteine peptidase"	 --	 	 	 Nucleus	 peptidase
 CASP9	" caspase 9, apoptosis-related cysteine peptidase"	 --	 	 	 Cytoplasm	 peptidase
 CBFA2T3	" core-binding factor, runt domain, alpha subunit 2; translocated to, 3"	 --	 	 	 Nucleus	 transcription regulator
 CBL	 Cas-Br-M (murine) ecotropic retroviral transforming sequence	 --	 	 	 Nucleus	 transcription regulator
 CBLB	 Cas-Br-M (murine) ecotropic retroviral transforming sequence b	 --	 	 	 Nucleus	 other
 CBX5	" chromobox homolog 5 (HP1 alpha homolog, Drosophila)"	 --	 	 	 Nucleus	 other
 CBX8	" chromobox homolog 8 (Pc class homolog, Drosophila)"	 --	 	 	 Nucleus	 other
 CCNE2 (includes EG:9134)	 cyclin E2	 --	 	 	 Nucleus	 other
 CD38	 CD38 molecule	 --	 	 	 Plasma Membrane	 enzyme
 CD40LG	 CD40 ligand	 --	 	 	 Extracellular Space	 cytokine
 CDC25A	 cell division cycle 25 homolog A (S. pombe)	 --	 	 	 Nucleus	 phosphatase
 CDC7	 cell division cycle 7 homolog (S. cerevisiae)	 --	 	 	 Nucleus	 kinase
 CDH11	" cadherin 11, type 2, OB-cadherin (osteoblast)"	 --	 	 	 Plasma Membrane	 other
 CDH2	" cadherin 2, type 1, N-cadherin (neuronal)"	 --	 	 	 Plasma Membrane	 other
 CDKN2A	" cyclin-dependent kinase inhibitor 2A (melanoma, p16, inhibits CDK4)"	 --	 	 	 Nucleus	 transcription regulator
 CDT1	 chromatin licensing and DNA replication factor 1	 --	 	 	 Nucleus	 other
 CEBPA	" CCAAT/enhancer binding protein (C/EBP), alpha"	 --	 	 	 Nucleus	 transcription regulator
 CEP350	 centrosomal protein 350kDa	 --	 	 	 Cytoplasm	 other
 CLCN3	 chloride channel 3	 --	 	 	 Plasma Membrane	 ion channel
 CNOT6	" CCR4-NOT transcription complex, subunit 6"	 --	 	 	 Nucleus	 other
 COG2	 component of oligomeric golgi complex 2	 --	 	 	 Cytoplasm	 transporter
 COL4A3 (includes EG:1285)	" collagen, type IV, alpha 3 (Goodpasture antigen)"	 --	 	 	 Extracellular Space	 other
 CRYGA (includes EG:1418)	" crystallin, gamma A"	 --	 	 	 Unknown	 other
 CTNNB1	" catenin (cadherin-associated protein), beta 1, 88kDa"	 --	 	 	 Nucleus	 transcription regulator
 CUL1	 cullin 1	 --	 	 	 Nucleus	 enzyme
 CXCL12	 chemokine (C-X-C motif) ligand 12 (stromal cell-derived factor 1)	 --	 	 	 Extracellular Space	 cytokine
 DAD1	 defender against cell death 1	 --	 	 	 Cytoplasm	 enzyme
 DDB1	" damage-specific DNA binding protein 1, 127kDa"	 --	 	 	 Nucleus	 other
 DEF6	 differentially expressed in FDCP 6 homolog (mouse)	 --	 	 	 Extracellular Space	 other
 DLG1	" discs, large homolog 1 (Drosophila)"	 --	 	 	 Plasma Membrane	 kinase
 DLG2	" discs, large homolog 2, chapsyn-110 (Drosophila)"	 --	 	 	 Plasma Membrane	 kinase
 DLG4	" discs, large homolog 4 (Drosophila)"	 --	 	 	 Plasma Membrane	 kinase
 DNAH2	" dynein, axonemal, heavy chain 2"	 --	 	 	 Unknown	 other
 DYNC1I1	" dynein, cytoplasmic 1, intermediate chain 1"	 --	 	 	 Cytoplasm	 other
 DYNLL1	" dynein, light chain, LC8-type 1"	 --	 	 	 Cytoplasm	 other
 DYNLT1	" dynein, light chain, Tctex-type 1"	 --	 	 	 Cytoplasm	 other
 DYNLT3	" dynein, light chain, Tctex-type 3"	 --	 	 	 Cytoplasm	 other
 EEF1A1	 eukaryotic translation elongation factor 1 alpha 1	 --	 	 	 Cytoplasm	 translation regulator
 EIF4E	 eukaryotic translation initiation factor 4E	 --	 	 	 Cytoplasm	 translation regulator
 ERBB2	" v-erb-b2 erythroblastic leukemia viral oncogene homolog 2, neuro/glioblastoma derived oncogene homolog (avian)"	 --	 	 	 Plasma Membrane	 kinase
 ERBB2IP	 erbb2 interacting protein	 --	 	 	 Extracellular Space	 cytokine
 ERBB2IP PREDICTED	 erbb2 interacting protein	 --	 	 	 Extracellular Space	 cytokine
 FAS	" Fas (TNF receptor superfamily, member 6)"	 --	 	 	 Plasma Membrane	 transmembrane receptor
 FBXO32	 F-box protein 32	 --	 	 	 Cytoplasm	 enzyme
 FCGR3A	" Fc fragment of IgG, low affinity IIIa, receptor (CD16a)"	 --	 	 	 Plasma Membrane	 transmembrane receptor
 FGF2	 fibroblast growth factor 2 (basic)	 --	 	 	 Extracellular Space	 growth factor
 FIGLA	 folliculogenesis specific basic helix-loop-helix	 --	 	 	 Nucleus	 other
 FRAP1	 FK506 binding protein 12-rapamycin associated protein 1	 --	 	 	 Nucleus	 kinase
 FZD2	 frizzled homolog 2 (Drosophila)	 --	 	 	 Plasma Membrane	 G-protein coupled receptor
 GABARAP	 GABA(A) receptor-associated protein	 --	 	 	 Cytoplasm	 transporter
 GALNAC4S-6ST	 B cell RAG associated protein	 --	 	 	 Plasma Membrane	 enzyme
 GARS	 glycyl-tRNA synthetase	 --	 	 	 Cytoplasm	 enzyme
 GBP1 (includes EG:2633)	" guanylate binding protein 1, interferon-inducible, 67kDa"	 --	 	 	 Cytoplasm	 enzyme
 GLI2	 GLI-Kruppel family member GLI2	 --	 	 	 Nucleus	 transcription regulator
 GLI3	 GLI-Kruppel family member GLI3	 --	 	 	 Nucleus	 transcription regulator
 GRIP1	 glutamate receptor interacting protein 1	 --	 	 	 Plasma Membrane	 other
 HAVCR1	 hepatitis A virus cellular receptor 1	 --	 	 	 Plasma Membrane	 other
 HDAC2	 histone deacetylase 2	 --	 	 	 Nucleus	 transcription regulator
 HNF1A	 HNF1 homeobox A	 --	 	 	 Nucleus	 transcription regulator
 HNRNPU	 heterogeneous nuclear ribonucleoprotein U (scaffold attachment factor A)	 --	 	 	 Nucleus	 transporter
 HOXA9	 homeobox A9	 --	 	 	 Nucleus	 transcription regulator
 HSP90AA1	" heat shock protein 90kDa alpha (cytosolic), class A member 1"	 --	 	 	 Cytoplasm	 other
 HSPB1	 heat shock 27kDa protein 1	 --	 	 	 Cytoplasm	 other
 IER2	 immediate early response 2	 --	 	 	 Cytoplasm	 other
 IFNG	" interferon, gamma"	 --	 	 	 Extracellular Space	 cytokine
 IGF1	 insulin-like growth factor 1 (somatomedin C)	 --	 	 	 Extracellular Space	 growth factor
 IL13	 interleukin 13	 --	 	 	 Extracellular Space	 cytokine
 IL1B	" interleukin 1, beta"	 --	 	 	 Extracellular Space	 cytokine
 IL4	 interleukin 4	 --	 	 	 Extracellular Space	 cytokine
 INS1	 insulin I	 --	 	 	 Extracellular Space	 other
 ITPR1	" inositol 1,4,5-triphosphate receptor, type 1"	 --	 	 	 Cytoplasm	 ion channel
 JARID1B	" jumonji, AT rich interactive domain 1B"	 --	 	 	 Nucleus	 transcription regulator
 KLRB1C	 killer cell lectin-like receptor subfamily B member 1C	 --	 	 	 Plasma Membrane	 other
 KRAS	 v-Ki-ras2 Kirsten rat sarcoma viral oncogene homolog	 --	 	 	 Cytoplasm	 enzyme
 LHCGR	 luteinizing hormone/choriogonadotropin receptor	 --	 	 	 Plasma Membrane	 G-protein coupled receptor
 MARK3	 MAP/microtubule affinity-regulating kinase 3	 --	 	 	 Cytoplasm	 kinase
 MCM5	 minichromosome maintenance complex component 5	 --	 	 	 Nucleus	 enzyme
 MDM2 (includes EG:4193)	 Mdm2 p53 binding protein homolog (mouse)	 --	 	 	 Nucleus	 transcription regulator
 MFRP	 membrane frizzled-related protein	 --	 	 	 Plasma Membrane	 transmembrane receptor
 MLH1	" mutL homolog 1, colon cancer, nonpolyposis type 2 (E. coli)"	 --	 	 	 Nucleus	 other
 MMP2	" matrix metallopeptidase 2 (gelatinase A, 72kDa gelatinase, 72kDa type IV collagenase)"	 --	 	 	 Extracellular Space	 peptidase
 MMP9	" matrix metallopeptidase 9 (gelatinase B, 92kDa gelatinase, 92kDa type IV collagenase)"	 --	 	 	 Extracellular Space	 peptidase
 MYC	 v-myc myelocytomatosis viral oncogene homolog (avian)	 --	 	 	 Nucleus	 transcription regulator
 MYCBP2	 MYC binding protein 2	 --	 	 	 Nucleus	 enzyme
 NCOR1	 nuclear receptor co-repressor 1	 --	 	 	 Nucleus	 transcription regulator
 NDST1	 N-deacetylase/N-sulfotransferase (heparan glucosaminyl) 1	 --	 	 	 Cytoplasm	 enzyme
 NFAM1	 NFAT activating protein with ITAM motif 1	 --	 	 	 Plasma Membrane	 transmembrane receptor
 NFE2	" nuclear factor (erythroid-derived 2), 45kDa"	 --	 	 	 Nucleus	 transcription regulator
 NFE2L2	 nuclear factor (erythroid-derived 2)-like 2	 --	 	 	 Nucleus	 transcription regulator
 NFYB	" nuclear transcription factor Y, beta"	 --	 	 	 Nucleus	 transcription regulator
 NPHP1	 nephronophthisis 1 (juvenile)	 --	 	 	 Nucleus	 other
 NR3C1	" nuclear receptor subfamily 3, group C, member 1 (glucocorticoid receptor)"	 --	 	 	 Nucleus	 ligand-dependent nuclear receptor
 NR5A1	" nuclear receptor subfamily 5, group A, member 1"	 --	 	 	 Nucleus	 ligand-dependent nuclear receptor
 OPRK1	" opioid receptor, kappa 1"	 --	 	 	 Plasma Membrane	 G-protein coupled receptor
 PCBP2	 poly(rC) binding protein 2	 --	 	 	 Nucleus	 other
 PDE4A	" phosphodiesterase 4A, cAMP-specific (phosphodiesterase E2 dunce homolog, Drosophila)"	 --	 	 	 Cytoplasm	 enzyme
 PDGFRB	" platelet-derived growth factor receptor, beta polypeptide"	 --	 	 	 Plasma Membrane	 kinase
 PIAS3	" protein inhibitor of activated STAT, 3"	 --	 	 	 Nucleus	 transcription regulator
 PIGF	" phosphatidylinositol glycan anchor biosynthesis, class F"	 --	 	 	 Cytoplasm	 enzyme
 PIGO	" phosphatidylinositol glycan anchor biosynthesis, class O"	 --	 	 	 Cytoplasm	 enzyme
 PLAT	" plasminogen activator, tissue"	 --	 	 	 Extracellular Space	 peptidase
 PLS3	 plastin 3 (T isoform)	 --	 	 	 Cytoplasm	 other
 PPP1CA	" protein phosphatase 1, catalytic subunit, alpha isoform"	 --	 	 	 Cytoplasm	 phosphatase
 PRDM5	 PR domain containing 5	 --	 	 	 Nucleus	 other
 PRKDC	" protein kinase, DNA-activated, catalytic polypeptide"	 --	 	 	 Nucleus	 kinase
 PSEN1	 presenilin 1	 --	 	 	 Plasma Membrane	 peptidase
 PTGER3	 prostaglandin E receptor 3 (subtype EP3)	 --	 	 	 Plasma Membrane	 G-protein coupled receptor
 PTPN6	" protein tyrosine phosphatase, non-receptor type 6"	 --	 	 	 Cytoplasm	 phosphatase
 PTPRJ	" protein tyrosine phosphatase, receptor type, J"	 --	 	 	 Plasma Membrane	 phosphatase
 RAC1	" ras-related C3 botulinum toxin substrate 1 (rho family, small GTP binding protein Rac1)"	 --	 	 	 Cytoplasm	 enzyme
 RAD23B	 RAD23 homolog B (S. cerevisiae)	 --	 	 	 Nucleus	 other
 RAD51	" RAD51 homolog (RecA homolog, E. coli) (S. cerevisiae)"	 --	 	 	 Nucleus	 enzyme
 RALB	 v-ral simian leukemia viral oncogene homolog B (ras related; GTP binding protein)	 --	 	 	 Cytoplasm	 enzyme
 RAMP2	 receptor (G protein-coupled) activity modifying protein 2	 --	 	 	 Plasma Membrane	 other
 RARA	" retinoic acid receptor, alpha"	 --	 	 	 Nucleus	 ligand-dependent nuclear receptor
 RASA1	 RAS p21 protein activator (GTPase activating protein) 1	 --	 	 	 Cytoplasm	 transporter
 RB1	 retinoblastoma 1	 --	 	 	 Nucleus	 transcription regulator
 RDH11	 retinol dehydrogenase 11 (all-trans/9-cis/11-cis)	 --	 	 	 Cytoplasm	 enzyme
 RET	 ret proto-oncogene	 --	 	 	 Plasma Membrane	 kinase
 RPSA	 ribosomal protein SA	 --	 	 	 Plasma Membrane	 transmembrane receptor
 RXRA	" retinoid X receptor, alpha"	 --	 	 	 Nucleus	 ligand-dependent nuclear receptor
 SCD	 stearoyl-CoA desaturase (delta-9-desaturase)	 --	 	 	 Cytoplasm	 enzyme
 SIRPA	 signal-regulatory protein alpha	 --	 	 	 Plasma Membrane	 phosphatase
 SLC25A10	" solute carrier family 25 (mitochondrial carrier; dicarboxylate transporter), member 10"	 --	 	 	 Cytoplasm	 transporter
 SLC26A2	" solute carrier family 26 (sulfate transporter), member 2"	 --	 	 	 Plasma Membrane	 transporter
 SMARCA4	" SWI/SNF related, matrix associated, actin dependent regulator of chromatin, subfamily a, member 4"	 --	 	 	 Nucleus	 transcription regulator
 SNRPB	 small nuclear ribonucleoprotein polypeptides B and B1	 --	 	 	 Nucleus	 other
 SOX4	 SRY (sex determining region Y)-box 4	 --	 	 	 Nucleus	 transcription regulator
 SPTLC1	" serine palmitoyltransferase, long chain base subunit 1"	 --	 	 	 Cytoplasm	 enzyme
 SREBF1	 sterol regulatory element binding transcription factor 1	 --	 	 	 Nucleus	 transcription regulator
 SRF	 serum response factor (c-fos serum response element-binding transcription factor)	 --	 	 	 Nucleus	 transcription regulator
 SUMO1	 SMT3 suppressor of mif two 3 homolog 1 (S. cerevisiae)	 --	 	 	 Nucleus	 enzyme
 SUPT16H	 suppressor of Ty 16 homolog (S. cerevisiae)	 --	 	 	 Nucleus	 transcription regulator
 SUZ12	 suppressor of zeste 12 homolog (Drosophila)	 --	 	 	 Nucleus	 enzyme
 TAX1BP3	 Tax1 (human T-cell leukemia virus type I) binding protein 3	 --	 	 	 Nucleus	 transcription regulator
 TBP	 TATA box binding protein	 --	 	 	 Nucleus	 transcription regulator
 TCF7L2	" transcription factor 7-like 2 (T-cell specific, HMG-box)"	 --	 	 	 Nucleus	 transcription regulator
 TCL1A	 T-cell leukemia/lymphoma 1A	 --	 	 	 Nucleus	 other
 TFDP1	 transcription factor Dp-1	 --	 	 	 Nucleus	 transcription regulator
 TGFA	" transforming growth factor, alpha"	 --	 	 	 Extracellular Space	 growth factor
 TGIF1	 TGFB-induced factor homeobox 1	 --	 	 	 Nucleus	 transcription regulator
 TNF	" tumor necrosis factor (TNF superfamily, member 2)"	 --	 	 	 Extracellular Space	 cytokine
 TNFAIP2	" tumor necrosis factor, alpha-induced protein 2"	 --	 	 	 Extracellular Space	 other
 TNFRSF12A	" tumor necrosis factor receptor superfamily, member 12A"	 --	 	 	 Plasma Membrane	 other
 TP53	 tumor protein p53	 --	 	 	 Nucleus	 transcription regulator
 TRIM24	 tripartite motif-containing 24	 --	 	 	 Nucleus	 transcription regulator
 TSC22D1	" TSC22 domain family, member 1"	 --	 	 	 Nucleus	 transcription regulator
 USP24	 ubiquitin specific peptidase 24	 --	 	 	 Unknown	 peptidase
 USP25	 ubiquitin specific peptidase 25	 --	 	 	 Unknown	 peptidase
 USP9X	" ubiquitin specific peptidase 9, X-linked"	 --	 	 	 Plasma Membrane	 peptidase
 VAV1	 vav 1 guanine nucleotide exchange factor	 --	 	 	 Nucleus	 transcription regulator
 VCAM1	 vascular cell adhesion molecule 1	 --	 	 	 Plasma Membrane	 other
 VHL	 von Hippel-Lindau tumor suppressor	 --	 	 	 Nucleus	 other
 WISP2	 WNT1 inducible signaling pathway protein 2	 --	 	 	 Extracellular Space	 growth factor
 XRCC5	 X-ray repair complementing defective repair in Chinese hamster cells 5 (double-strand-break rejoining)	 --	 	 	 Nucleus	 enzyme
 XRCC6	 X-ray repair complementing defective repair in Chinese hamster cells 6	 --	 	 	 Nucleus	 enzyme
 YBX2	 Y box binding protein 2	 --	 	 	 Cytoplasm	 translation regulator
 YEATS4	 YEATS domain containing 4	 --	 	 	 Nucleus	 transcription regulator
 YES1	 v-yes-1 Yamaguchi sarcoma viral oncogene homolog 1	 --	 	 	 Cytoplasm	 kinase
 ZHX2	 zinc fingers and homeoboxes 2	 --	 	 	 Nucleus	 transcription regulator
 ZNF217	 zinc finger protein 217	 --	 	 	 Nucleus	 transcription regulator
