# Supplementary material for: Evidence for Alteration of Gene Regulatory Networks through MicroRNAs of the HIV-Infected Brain: Novel Analysis of Retrospective Cases
Source: PLoS One. 2010 Apr 26;5(4):e10337. doi: 10.1371/journal.pone.0010337 (PMC2859933; doi:10.1371/journal.pone.0010337)
Supplement: Table S2 — MiRNA's which are twofold dysregulated and their dysregulated target-genes, sorted by significance. (0.04 MB TXT) [file pone.0010337.s011.txt]

"Table S2.  MiRNAs which are twofold dysregulated and their target genes, sorted by significance."		
miR-125a-3p		
Gene Name	p	Log2(RQ HIVMDD)
NFATC2	0.0068	0.25821739
HCK	0.0074	0.906890596
CDH3	0.0459	0.380729449
VASN	0.0301	0.517023672
ODF2	0.0475	0.374065718
PNKP	0.0006	-0.312665174
MIB2	0.0088	0.404903122
SLC11A1	0.0451	0.622930351
LY86	0.0132	0.353887836
AIF1	0.0338	0.689746438
ACOX3	0.0212	0.164786278
HCLS1	0.0278	1.292781749
DBNL	0.0344	-0.224040274
CSF2RA	0.004	0.403813062
ENSA	0.0174	-0.40053793
PCTK3	0.0481	-1.050327554
CENPF	0.0043	-0.304511042
USP5	0.024	0.146655222
DNAH17	0.0466	-0.589763487
IFITM3	0.0286	0.828631582

miR-369-5p		
Gene Name	p	Log2(RQ HIVMDD)
NFATC2	0.0068	0.25821739
GADD45B	0.001	1.379066399
IKZF2	0.0363	-0.702214251
SAG	0.0184	0.250961574
RPLP1	0.0067	0.166072676
SIRT5	0.0451	-0.273814245
DDO	0.0012	-0.380729449
PIGG	0.0381	0.189033824
CCNL1	0.046	-0.249748715
MKLN1	0.0417	-0.367371066
CSF2RA	0.004	0.403813062
CUL4B	0.0275	0.343692069
FCER1G	0.0137	1.159629186
PIPOX	0.0014	-0.273814245
RPS13	0.0347	0.168642036
PICALM	0.0095	-0.283329168

miR-520f		
Gene Name	p	Log2(RQ HIVMDD)
ODF2	0.0475	0.374065718
DNAJB5	0.0366	0.33571191
AKR1C2	0.031	0.221567789
IKZF2	0.0363	-0.702214251
SLC11A1	0.0451	0.622930351
KIAA1949	0.0006	0.635986504
MICA	0.0312	0.586884813
HLA-DPB1	0.0285	0.737254104
DSE	0.0104	0.584962501
CXCL14	0.0135	1.175684271
PKN2	0.0299	-0.177598929
F3	0.0491	1.546956178
ENSA	0.0174	-0.40053793
BNIPL	0.0141	0.125651102
CRTC2	0.0043	0.164786278
CENPF	0.0043	-0.304511042
PAWR	0.0327	0.162210036
PRPSAP1	0.0033	-0.173767068
DNAH17	0.0466	-0.589763487
LYN	0.0038	0.669933836
ATP6V0D2	0.0014	0.128293401

miR-337-5p		
Gene Name	p	Log2(RQ HIVMDD)
JAG1	0.0435	0.853596506
ENTPD1	0.0499	-0.227741076
RPS24	0.0311	0.134878054
KIF5B	0.0205	-0.44148348
UPF3A	0.0222	0.362890643
PDCL	0.0378	-0.18142064
ZFP36	0.0235	1.182056609
TYROBP	0.0285	1.197865391
SLC34A1	0.0135	-0.149259365
FBXO15	0.0395	-0.404903122
RBMS1	0.0084	0.389566812
IKZF2	0.0363	-0.702214251
HAPLN3	0.0428	0.231432408
MED28	0.0048	-0.260627908
FRAS1	0.0437	-0.872631791
COL1A2	0.0465	0.455228571
ZSCAN21	0.0105	-0.201633861
MED12	0.0178	-0.212880566
CUL4B	0.0275	0.343692069
PKN2	0.0299	-0.177598929
FCGR2A	0.0193	1.047538389
IL10	0.0344	0.145351386
RNASE7	0.0219	0.09085343
LYN	0.0038	0.669933836
RIPK2	0.0185	0.22650853
DUSP8	0.0151	0.308011315

miR-489		
Gene Name	p	Log2(RQ HIVMDD)
IL4R	0.0332	0.409255147
RND3	0.0349	0.735522177
MICA	0.0312	0.586884813
ATP1B3	0.0357	0.45206823
MKLN1	0.0417	-0.367371066
CUL4B	0.0275	0.343692069
ENSA	0.0174	-0.40053793
MSI2	0.0432	-0.267835392
GALK1	0.0313	0.137503524
BRWD1	0.016	-0.44148348
APIP	0.0474	0.183962835

miR-502-3p		
Gene Name	p	Log2(RQ HIVMDD)
PTPLA	0.0038	-0.254594043
CYBA	0.0279	0.776525151
PDCL	0.0378	-0.18142064
LAIR1	0.0257	0.454175893
CLEC11A	0.002	0.407080775
JAK3	0.0274	0.444667067
RBMS1	0.0084	0.389566812
FES	0.0109	0.284514133
LRRC1	0.0408	-0.566571641
CCR1	0.0405	0.575312331
ALDH1L1	0.0296	0.316145742
FOXP2	0.0116	-0.272620455
YARS	0.0069	0.357270476
RNASE6	0.0369	0.773996325

miR-1		
Gene Name	p	Log2(RQ HIVMDD)
INSM1	0.0134	-0.35952117
UPF3A	0.0222	0.362890643
MED28	0.0048	-0.260627908
TLR2	0.0367	0.534061602
MINA	0.0025	0.132247798
FOXP2	0.0116	-0.272620455
ZNF326	0.0487	-0.232660757
DDX17	0.0124	-0.956800118
ARHGAP8	0.0072	0.453122447
LYN	0.0038	0.669933836
APIP	0.0474	0.183962835

miR-122		
Gene Name	p	Log2(RQ HIVMDD)
ARHGAP22	0.0311	-0.295135249
NDE1	0.0093	-0.574343754
DNAJB5	0.0366	0.33571191
FPR1	0.0184	1.201633861
TGFB1	0.004	0.552868871
SIRT5	0.0451	-0.273814245
TRIM15	0.0175	-0.289244285
CLIC1	0.0233	0.576280258
XPO5	0.0306	0.196607044
LRRC1	0.0408	-0.566571641
FOXP2	0.0116	-0.272620455
CHST7	0.0246	0.442545456
CSF3R	0.023	0.277389699
KIF2C	0.0441	0.126972856
PKN2	0.0299	-0.177598929
WNT2B	0.034	-0.204140717
AP4B1	0.0171	-0.49057013
DNAH17	0.0466	-0.589763487

miR-127-5p		
Gene Name	p	Log2(RQ HIVMDD)
ZNF133	0.0494	-0.149259365
UPF3A	0.0222	0.362890643
ZNF350	0.046	-0.343692069
POLG	0.0446	-0.266636643
POLR1C	0.0293	-0.153156788
SAT1	0.0227	0.563646269
MDM4	0.0086	-0.355016264
RAC2	0.0166	0.425459305
CNOT2	0.0023	-0.23388806
SLC7A7	0.0314	0.215367972
LYN	0.0038	0.669933836
FAM110B	0.004	0.429749851
MTBP	0.004	-0.261831659
SUV420H1	0.026	-0.547943311


miR-132		
Gene Name	p	Log2(RQ HIVMDD)
ZAP70	0.0004	0.331131922
NPAS4	0.0032	0.649845352
LYN	0.0038	0.669933836
SLC25A25	0.006	0.436161839
FOXP2	0.0116	-0.272620455
ZBTB10	0.0226	-0.44148348
IRF1	0.0238	0.573374526
TCF7L1	0.0274	0.385154897
MED6	0.0281	-0.205392513
IL6	0.0303	0.301002256
SLC7A7	0.0314	0.215367972
PHKB	0.0318	-0.211635253
RDH10	0.0436	0.227741076
BTG2	0.048	0.535057595
ZNF133	0.0494	-0.149259365

miR-136		
Gene Name	p	Log2(RQ HIVMDD)
PCTK3	0.0481	-1.050327554
DNAH17	0.0466	-0.589763487
GART	0.0412	-0.451013243
ZBTB10	0.0226	-0.44148348
ARHGAP22	0.0311	-0.295135249
TDRD3	0.0239	-0.280956314
MTBP	0.004	-0.261831659
CYP2U1	0.0383	-0.211635253
PRPSAP1	0.0033	-0.173767068
ZNF133	0.0494	-0.149259365
DMD	0.0429	0.089498151
BNIPL	0.0141	0.125651102
PIGG	0.0381	0.189033824
NCF2	0.0189	0.412510571
CLIC1	0.0233	0.576280258
KIAA1949	0.0006	0.635986504
ZFP36	0.0235	1.182056609

miR-139-5p		
Gene Name	p	Log2(RQ HIVMDD)
RPS24	0.0311	0.134878054
ARHGAP22	0.0311	-0.295135249
GPR56	0.0487	0.410341105
CCBL1	0.0327	0.172487516
TGFB1	0.004	0.552868871
ZFP36	0.0235	1.182056609
ATXN1	0.0443	-0.425459305
FOXP2	0.0116	-0.272620455
TBXAS1	0.0364	0.51903861
SAT1	0.0227	0.563646269
CHST7	0.0246	0.442545456
GJB1	0.048	-0.421155961
GALNT2	0.0235	0.420078116
SCARA3	0.0271	0.622930351
ZBTB10	0.0226	-0.44148348

miR-141		
Gene Name	p	Log2(RQ HIVMDD)
ENTPD1	0.0499	-0.227741076
ATG7	0.0476	0.342554745
FUS	0.0443	0.158337027
IKZF2	0.0363	-0.702214251
RPLP1	0.0067	0.166072676
CLIC5	0.0462	-0.640620928
FOXP2	0.0116	-0.272620455
TIMP1	0.0102	1.175684271
NLRP3	0.0225	0.247319935
ACOX1	0.0333	-0.479230561
PRPSAP1	0.0033	-0.173767068
RNASE6	0.0369	0.773996325
MED6	0.0281	-0.205392513
ATP6V0D2	0.0014	0.128293401
GART	0.0412	-0.451013243
BRWD1	0.016	-0.44148348
AHNAK	0.0112	0.410341105

miR-142-3p		
Gene Name	p	Log2(RQ HIVMDD)
HYDIN	0.0414	0.124328135
COG4	0.0247	-0.293958979
TGFB1	0.004	0.552868871
SLITRK2	0.0351	-0.595503661
IKZF2	0.0363	-0.702214251
LRRC1	0.0408	-0.566571641
IL7R	0.0364	0.13093087
CCNL1	0.046	-0.249748715
ZSCAN21	0.0105	-0.201633861
NCF2	0.0189	0.412510571
IL10	0.0344	0.145351386
EIF4EBP1	0.0372	0.45206823
ATP6V0D2	0.0014	0.128293401
DUSP8	0.0151	0.308011315

miR-142-5p		
Gene Name	p	Log2(RQ HIVMDD)
ASXL1	0.0098	0.186500558
SRGN	0.0027	1.207892852
SULT2A1	0.0158	0.075874867
IKZF2	0.0363	-0.702214251
ACTC1	0.017	0.214124805
TRIM15	0.0175	-0.289244285
MED28	0.0048	-0.260627908
TF	0.0265	-0.194087052
CCNL1	0.046	-0.249748715
KIF2C	0.0441	0.126972856
ZNF326	0.0487	-0.232660757
MDM4	0.0086	-0.355016264
CAPRIN2	0.0425	0.293958979
RNASE6	0.0369	0.773996325
MTBP	0.004	-0.261831659

miR-145		
Gene Name	p	Log2(RQ HIVMDD)
HCK	0.0074	0.906890596
RGS10	0.0095	1.029276182
PLCE1	0.0458	0.23388806
NODAL	0.012	0.23878686
ARHGAP22	0.0311	-0.295135249
UPF3A	0.0222	0.362890643
FUS	0.0443	0.158337027
PRKD2	0.0493	0.237563718
ZFP36	0.0235	1.182056609
FXYD3	0.017	0.277389699
CCNL1	0.046	-0.249748715
CSF3R	0.023	0.277389699
BNIPL	0.0141	0.125651102
HDGF	0.0082	0.216610069
FCGR3B	0.0348	0.47612242
MSI2	0.0432	-0.267835392
XPO7	0.0471	0.141432791
ADAM28	0.0439	0.41467678
ZBTB10	0.0226	-0.44148348

miR-146b-3p		
Gene Name	p	Log2(RQ HIVMDD)
PLCE1	0.0458	0.23388806
ARHGAP22	0.0311	-0.295135249
VASN	0.0301	0.517023672
ANPEP	0.0287	-0.230203013
MICA	0.0312	0.586884813
PIM1	0.0276	0.324234562
MLLT4	0.0249	-0.41467678
IL6	0.0303	0.301002256
ADAM22	0.0223	0.167357928
WNT2B	0.034	-0.204140717
ENSA	0.0174	-0.40053793
LIMK2	0.0118	0.350497247
PARVG	0.0375	0.496717988
SHMT1	0.0457	-0.192825404
LRRC37A3	0.0331	-0.196607044
SLC9A3R1	0.0352	0.387362541
CD44	0.0024	0.546956178
C1QTNF5	0.0136	0.35952117

miR-154		
Gene Name	p	Log2(RQ HIVMDD)
XDH	0.0439	0.215367972
KIF5B	0.0205	-0.44148348
ATG7	0.0476	0.342554745
OXTR	0.0262	0.39176772
CCBL1	0.0327	0.172487516
HLA-DPB1	0.0285	0.737254104
TNFAIP3	0.008	0.475084883
PIGG	0.0381	0.189033824
TLR2	0.0367	0.534061602
IL7R	0.0364	0.13093087
CSF2RA	0.004	0.403813062
YARS	0.0069	0.357270476
HYI	0.0366	0.123003954
GALK1	0.0313	0.137503524
AHNAK	0.0112	0.410341105

miR-182		
Gene Name	p	Log2(RQ HIVMDD)
PRKCQ	0.0293	-0.523060062
TGDS	0.0482	-0.320773477
PHKB	0.0318	-0.211635253
ZFP36	0.0235	1.182056609
JAK3	0.0274	0.444667067
ATP1B3	0.0357	0.45206823
PDPN	0.0204	0.194087052
AP4B1	0.0171	-0.49057013
MAN1A2	0.0433	-0.371837617
INTS7	0.0429	-0.485426827
DCN	0.0195	0.592636429
RNASE6	0.0369	0.773996325
GART	0.0412	-0.451013243
SLC29A2	0.0053	-0.140124224

miR-193a-3p		
Gene Name	p	Log2(RQ HIVMDD)
ENTPD1	0.0499	-0.227741076
NODAL	0.012	0.23878686
ATG7	0.0476	0.342554745
VASN	0.0301	0.517023672
FBXW5	0.0029	0.124328135
TYRO3	0.0401	-0.310340121
TRIM15	0.0175	-0.289244285
CLIC1	0.0233	0.576280258
CCNC	0.0287	0.242450074
IRF1	0.0238	0.573374526
ALDH1L1	0.0296	0.316145742
CSF2RA	0.004	0.403813062
HYI	0.0366	0.123003954
MSI2	0.0432	-0.267835392
GALK1	0.0313	0.137503524
GART	0.0412	-0.451013243
NPAS4	0.0032	0.649845352

miR-193a-5p		
Gene Name	p	Log2(RQ HIVMDD)
HCK	0.0074	0.906890596
CCBL1	0.0327	0.172487516
LAIR1	0.0257	0.454175893
ANPEP	0.0287	-0.230203013
CLIC1	0.0233	0.576280258
HLA-DPB1	0.0285	0.737254104
CDKN1A	0.0171	0.688851744
POLR1C	0.0293	-0.153156788
CYP2U1	0.0383	-0.211635253
SAT1	0.0227	0.563646269
HYI	0.0366	0.123003954
SLC7A7	0.0314	0.215367972
AHNAK	0.0112	0.410341105

miR-196b		
Gene Name	p	Log2(RQ HIVMDD)
PTPLA	0.0038	-0.254594043
ALG1	0.0426	0.289244285
HMOX2	0.0387	-0.201633861
ODF2	0.0475	0.374065718
AKNA	0.0473	0.201633861
JAK3	0.0274	0.444667067
COX5A	0.0251	0.163498732
AIF1	0.0338	0.689746438
MED28	0.0048	-0.260627908
FRAS1	0.0437	-0.872631791
RPL35A	0.04	0.101650076
IL6	0.0303	0.301002256
COL1A2	0.0465	0.455228571
CSF2RA	0.004	0.403813062
MED12	0.0178	-0.212880566
CSF3R	0.023	0.277389699
KRT5	0.0452	0.191562651
PER1	0.0256	0.237563718
CCR10	0.047	0.244887059
TOM1L1	0.0114	-0.147957881
SLC7A7	0.0314	0.215367972

miR-200c		
Gene Name	p	Log2(RQ HIVMDD)
PTPLA	0.0038	-0.254594043
FUS	0.0443	0.158337027
AKNA	0.0473	0.201633861
ZFP36	0.0235	1.182056609
RND3	0.0349	0.735522177
ACTC1	0.017	0.214124805
KIAA1949	0.0006	0.635986504
CDH6	0.0407	-0.366252264
CCNL1	0.046	-0.249748715
CHST7	0.0246	0.442545456
TIMP1	0.0102	1.175684271
MED12	0.0178	-0.212880566
CSF3R	0.023	0.277389699
CAPRIN2	0.0425	0.293958979
SLC9A3R1	0.0352	0.387362541
MED6	0.0281	-0.205392513
DUSP8	0.0151	0.308011315

miR-202		
Gene Name	p	Log2(RQ HIVMDD)
ASXL1	0.0098	0.186500558
SRGN	0.0027	1.207892852
ARHGAP22	0.0311	-0.295135249
TGDS	0.0482	-0.320773477
CDH3	0.0459	0.380729449
FUS	0.0443	0.158337027
HAPLN3	0.0428	0.231432408
TRIM15	0.0175	-0.289244285
AIF1	0.0338	0.689746438
CLIC1	0.0233	0.576280258
PKN2	0.0299	-0.177598929
FCGR1B	0.0034	1.376290383
IL10	0.0344	0.145351386
LIMK2	0.0118	0.350497247
ARHGAP8	0.0072	0.453122447
EIF4EBP1	0.0372	0.45206823
CEBPD	0.0312	0.84317989
ZBTB10	0.0226	-0.44148348

miR-21		
Gene Name	p	Log2(RQ HIVMDD)
MEIS1	0.0211	-0.608809243
JAG1	0.0435	0.853596506
ENTPD1	0.0499	-0.227741076
ACTA2	0.0197	0.794103899
JAK3	0.0274	0.444667067
THBS1	0.0222	0.276198865
TRPM7	0.018	-0.368489001
MED28	0.0048	-0.260627908
GJB1	0.048	-0.421155961
IL13RA1	0.0463	0.640620928
CSF3R	0.023	0.277389699
BTG2	0.048	0.535057595
TRIM35	0.0479	-0.197865391

miR-211		
Gene Name	p	Log2(RQ HIVMDD)
PLCE1	0.0458	0.23388806
CH25H	0.0229	0.944108799
ARHGAP22	0.0311	-0.295135249
GADD45B	0.001	1.379066399
COX5A	0.0251	0.163498732
AIF1	0.0338	0.689746438
CLIC1	0.0233	0.576280258
ACOX3	0.0212	0.164786278
FRAS1	0.0437	-0.872631791
IL7R	0.0364	0.13093087
PIK3CB	0.0169	-0.13093087
OTUD7B	0.021	-0.368489001
PTPRC	0.0362	1.13093087
CCR10	0.047	0.244887059
HTATIP	0.0465	0.190298792

miR-212		
Gene Name	p	Log2(RQ HIVMDD)
TCF7L1	0.0274	0.385154897
ZNF133	0.0494	-0.149259365
ARHGAP22	0.0311	-0.295135249
SLC25A25	0.006	0.436161839
RPL22	0.0127	0.163498732
DDO	0.0012	-0.380729449
PDLIM4	0.0485	1.332278283
IRF1	0.0238	0.573374526
PIK3CB	0.0169	-0.13093087
IL6	0.0303	0.301002256
FOXP2	0.0116	-0.272620455
BTG2	0.048	0.535057595
INTS7	0.0429	-0.485426827
MED6	0.0281	-0.205392513
LYN	0.0038	0.669933836
ZBTB10	0.0226	-0.44148348
RIPK2	0.0185	0.22650853
CDKN1C	0.0479	-0.350497247
NPAS4	0.0032	0.649845352

miR-216a		
Gene Name	p	Log2(RQ HIVMDD)
XDH	0.0439	0.215367972
PTPLA	0.0038	-0.254594043
COL4A2	0	0.327687364
FUS	0.0443	0.158337027
IL4R	0.0332	0.409255147
RPLP1	0.0067	0.166072676
HCLS1	0.0278	1.292781749
BBS9	0.0142	-0.260627908
MKLN1	0.0417	-0.367371066
CSF2RA	0.004	0.403813062
ACOT9	0.0041	0.381837084
AP4B1	0.0171	-0.49057013
ENSA	0.0174	-0.40053793
FCER1G	0.0137	1.159629186
MDM4	0.0086	-0.355016264
PITPNC1	0.0121	0.659924558
AHNAK	0.0112	0.410341105

miR-216b		
Gene Name	p	Log2(RQ HIVMDD)
RGS10	0.0095	1.029276182
FUS	0.0443	0.158337027
CCBL1	0.0327	0.172487516
RND3	0.0349	0.735522177
IKZF2	0.0363	-0.702214251
LRRC1	0.0408	-0.566571641
MINA	0.0025	0.132247798
PBEF1	0.005	1.270827916
ZYX	0.0263	0.297484916
CSF2RA	0.004	0.403813062
PKN2	0.0299	-0.177598929
AP4B1	0.0171	-0.49057013
FCGR1B	0.0034	1.376290383
FCGR1A	0.0161	1.066950244
MSI2	0.0432	-0.267835392
APIP	0.0474	0.183962835

miR-217		
Gene Name	p	Log2(RQ HIVMDD)
BAG3	0.0353	0.758729568
HIF1AN	0.0303	-0.437227739
ARHGAP22	0.0311	-0.295135249
AKNA	0.0473	0.201633861
POLG	0.0446	-0.266636643
IL6	0.0303	0.301002256
SAT1	0.0227	0.563646269
CHST7	0.0246	0.442545456
CUL4B	0.0275	0.343692069
ENSA	0.0174	-0.40053793
DDX17	0.0124	-0.956800118
CD44	0.0024	0.546956178

miR-219-1-3p		
Gene Name	p	Log2(RQ HIVMDD)
TDRD3	0.0239	-0.280956314
PRKD2	0.0493	0.237563718
POLG	0.0446	-0.266636643
KIAA1949	0.0006	0.635986504
MICA	0.0312	0.586884813
ACOX3	0.0212	0.164786278
CRTC2	0.0043	0.164786278
PTPRC	0.0362	1.13093087
BTG2	0.048	0.535057595
P2RX7	0.0316	-0.585923977
TEKT1	0.0168	0.204140717
PRPSAP1	0.0033	-0.173767068
RPL36AL	0.012	0.168642036

miR-22		
Gene Name	p	Log2(RQ HIVMDD)
RGS10	0.0095	1.029276182
COG4	0.0247	-0.293958979
AKNA	0.0473	0.201633861
DNAJB5	0.0366	0.33571191
BRD4	0.0284	-0.220329955
FZD5	0.0431	-0.515005916
TRPM7	0.018	-0.368489001
FES	0.0109	0.284514133
MICA	0.0312	0.586884813
HLA-DRB1	0.0402	0.759581973
CDKN1A	0.0171	0.688851744
MLLT4	0.0249	-0.41467678
MYOZ2	0.0468	-0.113700499
TIMP1	0.0102	1.175684271
IL13RA1	0.0463	0.640620928
YARS	0.0069	0.357270476
LRRN2	0.019	-0.2880632
TNFRSF1A	0.038	0.470927257
SLC7A7	0.0314	0.215367972
CEBPD	0.0312	0.84317989
IFITM3	0.0286	0.828631582
HTATIP	0.0465	0.190298792
TAGLN	0.0187	0.678071905

miR-223		
Gene Name	p	Log2(RQ HIVMDD)
GFPT1	0.0264	0.252173413
PLCE1	0.0458	0.23388806
RPL22	0.0127	0.163498732
SIRT5	0.0451	-0.273814245
MLLT4	0.0249	-0.41467678
CCNL1	0.046	-0.249748715
GADD45A	0.0071	1.21350282
FCGR1B	0.0034	1.376290383
HDGF	0.0082	0.216610069
NLRP3	0.0225	0.247319935
CAPRIN2	0.0425	0.293958979
ACOX1	0.0333	-0.479230561
GART	0.0412	-0.451013243

miR-224		
Gene Name	p	Log2(RQ HIVMDD)
HCK	0.0074	0.906890596
TDRD3	0.0239	-0.280956314
HMOX2	0.0387	-0.201633861
FOSB	0.0131	0.572404647
HLA-DRB1	0.0402	0.759581973
CDKN1A	0.0171	0.688851744
ACOX3	0.0212	0.164786278
MINA	0.0025	0.132247798
TF	0.0265	-0.194087052
ATP1B3	0.0357	0.45206823
COL1A2	0.0465	0.455228571
CYP2J2	0.0367	-0.497740089
BNIPL	0.0141	0.125651102
DDX17	0.0124	-0.956800118
DNAH17	0.0466	-0.589763487
SLC7A7	0.0314	0.215367972
NPAS4	0.0032	0.649845352

miR-23a		
Gene Name	p	Log2(RQ HIVMDD)
ENTPD1	0.0499	-0.227741076
PTPLA	0.0038	-0.254594043
RPLP1	0.0067	0.166072676
PIK3CB	0.0169	-0.13093087
BBS9	0.0142	-0.260627908
CHST7	0.0246	0.442545456
MED12	0.0178	-0.212880566
FCGR1B	0.0034	1.376290383
FCGR1A	0.0161	1.066950244
ENSA	0.0174	-0.40053793
GALK1	0.0313	0.137503524
RDH10	0.0436	0.227741076

miR-296-5p		
Gene Name	p	Log2(RQ HIVMDD)
GCKR	0.0273	0.23511432
FBXW5	0.0029	0.124328135
SAG	0.0184	0.250961574
HAPLN3	0.0428	0.231432408
CLIC1	0.0233	0.576280258
CDKN1A	0.0171	0.688851744
PCTK1	0.0277	-0.145351386
MED12	0.0178	-0.212880566
HYI	0.0366	0.123003954
GADD45A	0.0071	1.21350282
CRTC2	0.0043	0.164786278
TNFRSF1A	0.038	0.470927257
GALK1	0.0313	0.137503524
HTATIP	0.0465	0.190298792

miR-299-3p		
Gene Name	p	Log2(RQ HIVMDD)
RPS24	0.0311	0.134878054
EARS2	0.0102	-0.312665174
CCBL1	0.0327	0.172487516
ZNF155	0.0304	-0.334568276
NSD1	0.0227	-0.343692069
FES	0.0109	0.284514133
SIRT5	0.0451	-0.273814245
ADAMTS9	0.0052	0.727702673
HYI	0.0366	0.123003954
ZNF326	0.0487	-0.232660757
PARVG	0.0375	0.496717988
AKAP3	0.0034	-0.317304068
HDAC7A	0.0259	0.266636643
DCN	0.0195	0.592636429
P2RX7	0.0316	-0.585923977
ZBTB10	0.0226	-0.44148348

miR-299-5p		
Gene Name	p	Log2(RQ HIVMDD)
ASXL1	0.0098	0.186500558
CCBL1	0.0327	0.172487516
NSD1	0.0227	-0.343692069
IKZF2	0.0363	-0.702214251
AIF1	0.0338	0.689746438
FRAS1	0.0437	-0.872631791
CSF2RA	0.004	0.403813062
CSF3R	0.023	0.277389699
CYP2J2	0.0367	-0.497740089
DPH5	0.0387	-0.3068455
AP4B1	0.0171	-0.49057013
ARHGAP8	0.0072	0.453122447
P2RX7	0.0316	-0.585923977
PER1	0.0256	0.237563718
ATP6V0D2	0.0014	0.128293401

miR-302b		
Gene Name	p	Log2(RQ HIVMDD)
RGS10	0.0095	1.029276182
CARHSP1	0.0262	-0.446785562
ODF2	0.0475	0.374065718
LAIR1	0.0257	0.454175893
MICA	0.0312	0.586884813
CLIC1	0.0233	0.576280258
POLR1C	0.0293	-0.153156788
FRAS1	0.0437	-0.872631791
SKP2	0.0371	0.164786278
BLVRA	0.0486	0.314986485
FGL2	0.0319	0.668119125
CSF2RA	0.004	0.403813062
SAT1	0.0227	0.563646269
CUL4B	0.0275	0.343692069
ENSA	0.0174	-0.40053793
BNIPL	0.0141	0.125651102
CRTC2	0.0043	0.164786278
CENPF	0.0043	-0.304511042
ARNTL2	0.0417	-0.401630467
RUNX1	0.0326	0.473007568

miR-32		
Gene Name	p	Log2(RQ HIVMDD)
KIF5B	0.0205	-0.44148348
ACTC1	0.017	0.214124805
POLR1C	0.0293	-0.153156788
LRRC1	0.0408	-0.566571641
COL1A2	0.0465	0.455228571
FOXP2	0.0116	-0.272620455
CHST7	0.0246	0.442545456
CUL4B	0.0275	0.343692069
PKN2	0.0299	-0.177598929
PTPRC	0.0362	1.13093087
CSDA	0.0028	1.47612242
FAM110B	0.004	0.429749851
SNF1LK	0.0475	0.759581973
CDKN1C	0.0479	-0.350497247

miR-323-3p		
Gene Name	p	Log2(RQ HIVMDD)
OVOL2	0.0234	0.200378798
COG4	0.0247	-0.293958979
FZD5	0.0431	-0.515005916
RPLP1	0.0067	0.166072676
COX5A	0.0251	0.163498732
MED28	0.0048	-0.260627908
MINA	0.0025	0.132247798
CCNL1	0.046	-0.249748715
BLVRA	0.0486	0.314986485
COL1A2	0.0465	0.455228571
FOXP2	0.0116	-0.272620455
OTUD7B	0.021	-0.368489001
INTS7	0.0429	-0.485426827
CLEC7A	0.0352	0.559736524
IRAK3	0.0492	0.169925001
RUNX1	0.0326	0.473007568
TRIM66	0.0252	0.260627908

miR-329		
Gene Name	p	Log2(RQ HIVMDD)
PTPLA	0.0038	-0.254594043
NTHL1	0.0073	-0.284514133
HCST	0.0087	0.659011171
FSTL3	0.0045	0.583037624
SLC34A1	0.0135	-0.149259365
SAG	0.0184	0.250961574
RPLP1	0.0067	0.166072676
HAPLN3	0.0428	0.231432408
ATXN1	0.0443	-0.425459305
MYOZ2	0.0468	-0.113700499
PBEF1	0.005	1.270827916
OTUD7B	0.021	-0.368489001
ENSA	0.0174	-0.40053793
HOXC10	0.0421	-0.220329955
CEBPD	0.0312	0.84317989
AHNAK	0.0112	0.410341105

miR-330-5p		
Gene Name	p	Log2(RQ HIVMDD)
NFATC2	0.0068	0.25821739
CDH3	0.0459	0.380729449
TGFB1	0.004	0.552868871
JAK3	0.0274	0.444667067
HAPLN3	0.0428	0.231432408
CSF2RA	0.004	0.403813062
MED12	0.0178	-0.212880566
HYI	0.0366	0.123003954
CYP2J2	0.0367	-0.497740089
PARVG	0.0375	0.496717988
LRRC37A3	0.0331	-0.196607044
RNASE6	0.0369	0.773996325
XPO7	0.0471	0.141432791
SCARA3	0.0271	0.622930351

miR-331-5p		
Gene Name	p	Log2(RQ HIVMDD)
ACTA2	0.0197	0.794103899
SRGN	0.0027	1.207892852
KIF5B	0.0205	-0.44148348
HRC	0.0328	0.089498151
TYROBP	0.0285	1.197865391
FZD5	0.0431	-0.515005916
TRIM15	0.0175	-0.289244285
LST1	0.0255	0.334568276
CLIC5	0.0462	-0.640620928
GADD45A	0.0071	1.21350282
FCGR2A	0.0193	1.047538389
DBF4B	0.0323	-0.403813062
TOM1L1	0.0114	-0.147957881
MSI2	0.0432	-0.267835392
PITPNC1	0.0121	0.659924558

miR-346		
Gene Name	p	Log2(RQ HIVMDD)
COG4	0.0247	-0.293958979
IL4R	0.0332	0.409255147
CARHSP1	0.0262	-0.446785562
ZNF91	0.0275	-0.666302128
CLIC1	0.0233	0.576280258
CSF2RA	0.004	0.403813062
GJB1	0.048	-0.421155961
OTUD7B	0.021	-0.368489001
INTS7	0.0429	-0.485426827
SHMT1	0.0457	-0.192825404
CCR10	0.047	0.244887059
LRRC37A3	0.0331	-0.196607044
DNAH17	0.0466	-0.589763487
EIF4EBP1	0.0372	0.45206823
AHNAK	0.0112	0.410341105

miR-34c-5p		
Gene Name	p	Log2(RQ HIVMDD)
ZAP70	0.0004	0.331131922
NODAL	0.012	0.23878686
ZFP36	0.0235	1.182056609
SNX1	0.0061	-0.366252264
COX5A	0.0251	0.163498732
POLG	0.0446	-0.266636643
FES	0.0109	0.284514133
KIAA1949	0.0006	0.635986504
PBEF1	0.005	1.270827916
TBXAS1	0.0364	0.51903861
WNT2B	0.034	-0.204140717
MDM4	0.0086	-0.355016264
CENPF	0.0043	-0.304511042
DDX17	0.0124	-0.956800118
AKAP3	0.0034	-0.317304068
KRT5	0.0452	0.191562651
SRR	0.0016	0.3021728
SHMT1	0.0457	-0.192825404
HTATIP	0.0465	0.190298792
TAGLN	0.0187	0.678071905

miR-363		
Gene Name	p	Log2(RQ HIVMDD)
KIF5B	0.0205	-0.44148348
NSD1	0.0227	-0.343692069
ACTC1	0.017	0.214124805
COL1A2	0.0465	0.455228571
FOXP2	0.0116	-0.272620455
CHST7	0.0246	0.442545456
PCTK1	0.0277	-0.145351386
CUL4B	0.0275	0.343692069
PDPN	0.0204	0.194087052
PKN2	0.0299	-0.177598929
PTPRC	0.0362	1.13093087
ARNTL2	0.0417	-0.401630467
PITPNC1	0.0121	0.659924558
ACOX1	0.0333	-0.479230561
FAM110B	0.004	0.429749851
SNF1LK	0.0475	0.759581973
CDKN1C	0.0479	-0.350497247

miR-367		
Gene Name	p	Log2(RQ HIVMDD)
KIF5B	0.0205	-0.44148348
CLEC11A	0.002	0.407080775
JAK3	0.0274	0.444667067
SLC11A1	0.0451	0.622930351
ACTC1	0.017	0.214124805
POLG	0.0446	-0.266636643
HLA-DRB1	0.0285	0.737254104
LRRC1	0.0408	-0.566571641
CXCL14	0.0135	1.175684271
GM2A	0.0387	-0.112366523
FOXP2	0.0116	-0.272620455
CHST7	0.0246	0.442545456
CUL4B	0.0275	0.343692069
PKN2	0.0299	-0.177598929
BNIPL	0.0141	0.125651102
MDM4	0.0086	-0.355016264
CXCL16	0.0265	0.362890643
PITPNC1	0.0121	0.659924558
SLC9A3R1	0.0352	0.387362541
ACOX1	0.0333	-0.479230561
DNAH17	0.0466	-0.589763487
FAM110B	0.004	0.429749851
RDH10	0.0436	0.227741076
ATP6V0D2	0.0014	0.128293401
TMPRSS3	0.0097	0.237563718
CDKN1C	0.0479	-0.350497247

miR-369-3p		
Gene Name	p	Log2(RQ HIVMDD)
MEIS1	0.0211	-0.608809243
PTPLA	0.0038	-0.254594043
COL4A1	0.0045	0.598365205
ZNF350	0.046	-0.343692069
ACTC1	0.017	0.214124805
FRAS1	0.0437	-0.872631791
MYOZ2	0.0468	-0.113700499
CCNL1	0.046	-0.249748715
IL6	0.0303	0.301002256
DMD	0.0429	0.089498151
IL13RA1	0.0463	0.640620928
YARS	0.0069	0.357270476
GADD45A	0.0071	1.21350282
ZNF326	0.0487	-0.232660757
DCN	0.0195	0.592636429
ITGB3	0.0147	-0.357270476
TOM1L1	0.0114	-0.147957881

miR-372		
Gene Name	p	Log2(RQ HIVMDD)
RGS10	0.0095	1.029276182
PLCE1	0.0458	0.23388806
UPF3A	0.0222	0.362890643
MICA	0.0312	0.586884813
CLIC1	0.0233	0.576280258
POLR1C	0.0293	-0.153156788
SKP2	0.0371	0.164786278
BLVRA	0.0486	0.314986485
FGL2	0.0319	0.668119125
CSF2RA	0.004	0.403813062
CUL4B	0.0275	0.343692069
BNIPL	0.0141	0.125651102
INTS7	0.0429	-0.485426827
ARNTL2	0.0417	-0.401630467
MED6	0.0281	-0.205392513
AHNAK	0.0112	0.410341105

miR-377		
Gene Name	p	Log2(RQ HIVMDD)
BAG3	0.0353	0.758729568
NODAL	0.012	0.23878686
EGR2	0.0387	0.318461465
TDRD3	0.0239	-0.280956314
IL4R	0.0332	0.409255147
ODF2	0.0475	0.374065718
NSD1	0.0227	-0.343692069
MLLT4	0.0249	-0.41467678
PBEF1	0.005	1.270827916
LRRC8C	0.033	-0.22650853
AP4B1	0.0171	-0.49057013
ENSA	0.0174	-0.40053793
PTPRC	0.0362	1.13093087
ARHGAP8	0.0072	0.453122447
USP5	0.024	0.146655222
PAWR	0.0327	0.162210036

miR-381		
Gene Name	p	Log2(RQ HIVMDD)
ENTPD1	0.0499	-0.227741076
EGR2	0.0387	0.318461465
ARHGAP22	0.0311	-0.295135249
UPF3A	0.0222	0.362890643
ZFP36	0.0235	1.182056609
SLC34A1	0.0135	-0.149259365
RPL22	0.0127	0.163498732
KIAA1009	0.0011	-0.41467678
RPL35A	0.04	0.101650076
MED12	0.0178	-0.212880566
PIK3R3	0.0408	0.296310561
ARHGAP8	0.0072	0.453122447
XPO7	0.0471	0.141432791
MTBP	0.004	-0.261831659

miR-410		
Gene Name	p	Log2(RQ HIVMDD)
JAG1	0.0435	0.853596506
RGS10	0.0095	1.029276182
PHKB	0.0318	-0.211635253
SLITRK2	0.0351	-0.595503661
CXCL14	0.0135	1.175684271
MSI2	0.0432	-0.267835392
MED6	0.0281	-0.205392513
ZBTB10	0.0226	-0.44148348
ATP6V0D2	0.0014	0.128293401
MTBP	0.004	-0.261831659

miR-423-5p		
Gene Name	p	Log2(RQ HIVMDD)
NFATC2	0.0068	0.25821739
ACTA2	0.0197	0.794103899
ATG7	0.0476	0.342554745
CCBL1	0.0327	0.172487516
JAK3	0.0274	0.444667067
AKAP13	0.0342	0.237563718
HAPLN3	0.0428	0.231432408
ANPEP	0.0287	-0.230203013
LST1	0.0255	0.334568276
PDLIM4	0.0485	1.332278283
ALDH1L1	0.0296	0.316145742
DBNL	0.0344	-0.224040274
ZYX	0.0263	0.297484916
KIF2C	0.0441	0.126972856
ADAM30	0.0296	-0.212880566
MDM4	0.0086	-0.355016264
GALNT2	0.0235	0.420078116
USP5	0.024	0.146655222
PER1	0.0256	0.237563718
CDC42EP4	0.003	0.439357178
SERPINA1	0.0281	1.12498977
EIF4EBP1	0.0372	0.45206823
TAGLN	0.0187	0.678071905
C1QTNF5	0.0136	0.35952117

miR-424		
Gene Name	p	Log2(RQ HIVMDD)
ARHGAP22	0.0311	-0.295135249
TDRD3	0.0239	-0.280956314
POLG	0.0446	-0.266636643
HLA-DRB1	HLA-DRB1	-4.636660688
LRRC1	0.0408	-0.566571641
ACOX3	0.0212	0.164786278
SLC25A2	0.0442	0.202887833
ZYX	0.0263	0.297484916
SAT1	0.0227	0.563646269
ZNF326	0.0487	-0.232660757
GART	0.0412	-0.451013243

miR-449a		
Gene Name	p	Log2(RQ HIVMDD)
ZAP70	0.0004	0.331131922
BAG3	0.0353	0.758729568
RPS24	0.0311	0.134878054
SVIL	0.0005	0.744161096
PRKCQ	0.0293	-0.523060062
SNX1	0.0061	-0.366252264
FES	0.0109	0.284514133
TBXAS1	0.0364	0.51903861
DDX17	0.0124	-0.956800118
KRT5	0.0452	0.191562651
CXCL16	0.0265	0.362890643
XPO7	0.0471	0.141432791
DUSP8	0.0151	0.308011315
CD44	0.0024	0.546956178
HTATIP	0.0465	0.190298792
TAGLN	0.0187	0.678071905

miR-449b		
Gene Name	p	Log2(RQ HIVMDD)
ZAP70	0.0004	0.331131922
BAG3	0.0353	0.758729568
SVIL	0.0005	0.744161096
PRKCQ	0.0293	-0.523060062
VASN	0.0301	0.517023672
SNX1	0.0061	-0.366252264
POLG	0.0446	-0.266636643
FES	0.0109	0.284514133
IL7R	0.0364	0.13093087
TBXAS1	0.0364	0.51903861
DDX17	0.0124	-0.956800118
PARVG	0.0375	0.496717988
KRT5	0.0452	0.191562651
CXCL16	0.0265	0.362890643
HTATIP	0.0465	0.190298792
TAGLN	0.0187	0.678071905

miR-450b-5p		
Gene Name	p	Log2(RQ HIVMDD)
XDH	0.0439	0.215367972
PLCE1	0.0458	0.23388806
POLG	0.0446	-0.266636643
SIRT5	0.0451	-0.273814245
LRRC1	0.0408	-0.566571641
CCNL1	0.046	-0.249748715
ZSCAN21	0.0105	-0.201633861
MED12	0.0178	-0.212880566
CSF3R	0.023	0.277389699
AP4B1	0.0171	-0.49057013
KRT5	0.0452	0.191562651
XPO7	0.0471	0.141432791
ADAM28	0.0439	0.41467678
MTBP	0.004	-0.261831659
TMPRSS3	0.0097	0.237563718

miR-452		
Gene Name	p	Log2(RQ HIVMDD)
MEIS1	0.0211	-0.608809243
NFATC2	0.0068	0.25821739
SVIL	0.0005	0.744161096
FBXW5	0.0029	0.124328135
SAG	0.0184	0.250961574
COX5A	0.0251	0.163498732
MICA	0.0312	0.586884813
LRRC1	0.0408	-0.566571641
PIGG	0.0381	0.189033824
ADAM22	0.0223	0.167357928
CUL4B	0.0275	0.343692069
PKN2	0.0299	-0.177598929
MDM4	0.0086	-0.355016264
CENPF	0.0043	-0.304511042
MTBP	0.004	-0.261831659

miR-455-3p		
Gene Name	p	Log2(RQ HIVMDD)
ZAP70	0.0004	0.331131922
TCEA2	0.0337	0.326537348
HCK	0.0074	0.906890596
BAG3	0.0353	0.758729568
SVIL	0.0005	0.744161096
PTPLA	0.0038	-0.254594043
PHKB	0.0318	-0.211635253
HCST	0.0087	0.659011171
POLR1C	0.0293	-0.153156788
IL7R	0.0364	0.13093087
ATP1B3	0.0357	0.45206823
KIF2C	0.0441	0.126972856
FCER1G	0.0137	1.159629186
SHMT1	0.0457	-0.192825404
GALK1	0.0313	0.137503524
GART	0.0412	-0.451013243

miR-485-5p		
Gene Name	p	Log2(RQ HIVMDD)
HYDIN	0.0414	0.124328135
COG4	0.0247	-0.293958979
EARS2	0.0102	-0.312665174
DNAJB5	0.0366	0.33571191
JAK3	0.0274	0.444667067
MICA	0.0312	0.586884813
KIF2C	0.0441	0.126972856
FCER1G	0.0137	1.159629186
KRT17	0.0079	-0.379620962
XPO7	0.0471	0.141432791
GART	0.0412	-0.451013243
TAGLN	0.0187	0.678071905

miR-490-3p		
Gene Name	p	Log2(RQ HIVMDD)
HCK	0.0074	0.906890596
RGS10	0.0095	1.029276182
FUS	0.0443	0.158337027
NDE1	0.0093	-0.574343754
CCBL1	0.0327	0.172487516
TLE3	0.0494	0.168642036
PDLIM4	0.0485	1.332278283
FGL2	0.0319	0.668119125
ZYX	0.0263	0.297484916
OTUD7B	0.021	-0.368489001
CRTC2	0.0043	0.164786278
NCF2	0.0189	0.412510571
NLRP3	0.0225	0.247319935
DDX17	0.0124	-0.956800118
KRT5	0.0452	0.191562651
SHMT1	0.0457	-0.192825404
SLC7A7	0.0314	0.215367972
CDKN1C	0.0479	-0.350497247

miR-493		
Gene Name	p	Log2(RQ HIVMDD)
ENTPD1	0.0499	-0.227741076
RPS24	0.0311	0.134878054
TDRD3	0.0239	-0.280956314
CDH3	0.0459	0.380729449
GPR56	0.0487	0.410341105
ZFP36	0.0235	1.182056609
HCST	0.0087	0.659011171
BRD4	0.0284	-0.220329955
TYRO3	0.0401	-0.310340121
TRIM15	0.0175	-0.289244285
CLIC1	0.0233	0.576280258
HLA-DPB1	0.0285	0.737254104
POLR1C	0.0293	-0.153156788
ATP1B3	0.0357	0.45206823
FOXP2	0.0116	-0.272620455
DMD	0.0429	0.089498151
TNFRSF1A	0.038	0.470927257
RNASE7	0.0219	0.09085343
DUSP8	0.0151	0.308011315
ARRB1	0.0144	-0.491596594

miR-496		
Gene Name	p	Log2(RQ HIVMDD)
ZFP36L2	0.0369	1.105007525
GCKR	0.0273	0.23511432
SRGN	0.0027	1.207892852
COG4	0.0247	-0.293958979
TYROBP	0.0285	1.197865391
ACTC1	0.017	0.214124805
TYRO3	0.0401	-0.310340121
ATXN1	0.0443	-0.425459305
MLLT4	0.0249	-0.41467678
COL1A2	0.0465	0.455228571
MKLN1	0.0417	-0.367371066
CUL4B	0.0275	0.343692069
PKN2	0.0299	-0.177598929
INTS7	0.0429	-0.485426827
GART	0.0412	-0.451013243
APIP	0.0474	0.183962835

miR-502-5p		
Gene Name	p	Log2(RQ HIVMDD)
ZAP70	0.0004	0.331131922
PLCE1	0.0458	0.23388806
NODAL	0.012	0.23878686
NDE1	0.0093	-0.574343754
TGFB1	0.004	0.552868871
JAK3	0.0274	0.444667067
CLIC1	0.0233	0.576280258
PIGG	0.0381	0.189033824
DBNL	0.0344	-0.224040274
TBXAS1	0.0364	0.51903861
ZYX	0.0263	0.297484916
CYP2J2	0.0367	-0.497740089
GADD45A	0.0071	1.21350282
AP4B1	0.0171	-0.49057013
AKAP3	0.0034	-0.317304068
TNFRSF1A	0.038	0.470927257
USP5	0.024	0.146655222
PIPOX	0.0014	-0.273814245
KRT17	0.0079	-0.379620962
CCR10	0.047	0.244887059
SLC9A3R1	0.0352	0.387362541
GALK1	0.0313	0.137503524
SLC7A7	0.0314	0.215367972
XPO7	0.0471	0.141432791
C1QTNF5	0.0136	0.35952117

miR-504		
Gene Name	p	Log2(RQ HIVMDD)
XDH	0.0439	0.215367972
ODF2	0.0475	0.374065718
TRIM15	0.0175	-0.289244285
LST1	0.0255	0.334568276
CLIC1	0.0233	0.576280258
PLA2G5	0.0418	0.248534836
KIF2C	0.0441	0.126972856
FCER1G	0.0137	1.159629186
MDM4	0.0086	-0.355016264
MAPKAPK2	0.0041	0.217851097
CNOT2	0.0023	-0.23388806
C1QTNF5	0.0136	0.35952117

miR-505		
Gene Name	p	Log2(RQ HIVMDD)
ZNF133	0.0494	-0.149259365
CH25H	0.0229	0.944108799
TDRD3	0.0239	-0.280956314
NTHL1	0.0073	-0.284514133
JAK3	0.0274	0.444667067
IKZF2	0.0363	-0.702214251
SIRT5	0.0451	-0.273814245
TRIM15	0.0175	-0.289244285
CCNC	0.0287	0.242450074
FOXP2	0.0116	-0.272620455
CUL4B	0.0275	0.343692069
IPO9	0.038	0.138814469
DGCR14	0.0382	-0.540027269
CAPRIN2	0.0425	0.293958979
PAWR	0.0327	0.162210036
SHMT1	0.0457	-0.192825404
KRT17	0.0079	-0.379620962
MSI2	0.0432	-0.267835392
GART	0.0412	-0.451013243
RPS13	0.0347	0.168642036

miR-508-3p		
Gene Name	p	Log2(RQ HIVMDD)
HCK	0.0074	0.906890596
ANKRD15	0.0411	0.085424656
FZD5	0.0431	-0.515005916
IKZF2	0.0363	-0.702214251
SNX1	0.0061	-0.366252264
FRAS1	0.0437	-0.872631791
FEZF2	0.0242	-0.690640579
SAT1	0.0227	0.563646269
DMD	0.0429	0.089498151
AKAP3	0.0034	-0.317304068
CAPRIN2	0.0425	0.293958979
PIPOX	0.0014	-0.273814245
LRRC37A3	0.0331	-0.196607044
CD44	0.0024	0.546956178

miR-509-5p		
Gene Name	p	Log2(RQ HIVMDD)
HMOX2	0.0387	-0.201633861
PDCL	0.0378	-0.18142064
ZNF91	0.0275	-0.666302128
BRD4	0.0284	-0.220329955
ATXN1	0.0443	-0.425459305
MED28	0.0048	-0.260627908
CDH6	0.0407	-0.366252264
SAT1	0.0227	0.563646269
TIMP1	0.0102	1.175684271
YARS	0.0069	0.357270476
ARHGEF2	0.015	-0.401630467
INTS7	0.0429	-0.485426827
CD44	0.0024	0.546956178

miR-512-3p		
Gene Name	p	Log2(RQ HIVMDD)
TCF7L1	0.0274	0.385154897
PLCE1	0.0458	0.23388806
SULT2A1	0.0158	0.075874867
FGL2	0.0319	0.668119125
ZSCAN21	0.0105	-0.201633861
CSF2RA	0.004	0.403813062
CUL4B	0.0275	0.343692069
BNIPL	0.0141	0.125651102
INTS7	0.0429	-0.485426827
MAFF	0.0267	1.073820233

miR-517a		
Gene Name	p	Log2(RQ HIVMDD)
ZFP36L2	0.0369	1.105007525
RGS10	0.0095	1.029276182
DNAJB5	0.0366	0.33571191
DHFR	0.0396	-0.464668267
AKR1C2	0.031	0.221567789
MLLT4	0.0249	-0.41467678
MED28	0.0048	-0.260627908
ZYX	0.0263	0.297484916
PLA2G5	0.0418	0.248534836
CLEC7A	0.0352	0.559736524
CDKN1C	0.0479	-0.350497247

miR-517b		
Gene Name	p	Log2(RQ HIVMDD)
RIN2	0.0334	0.254594043
RGS10	0.0095	1.029276182
DNAJB5	0.0366	0.33571191
TGFB1	0.004	0.552868871
DHFR	0.0396	-0.464668267
MICA	0.0312	0.586884813
MLLT4	0.0249	-0.41467678
FOXP2	0.0116	-0.272620455
ZYX	0.0263	0.297484916
PLA2G5	0.0418	0.248534836
ENSA	0.0174	-0.40053793
DGCR14	0.0382	-0.540027269
CLEC7A	0.0352	0.559736524
RUNX1	0.0326	0.473007568

miR-517c		
Gene Name	p	Log2(RQ HIVMDD)
ZFP36L2	0.0369	1.105007525
RGS10	0.0095	1.029276182
DNAJB5	0.0366	0.33571191
NSD1	0.0227	-0.343692069
DHFR	0.0396	-0.464668267
AKR1C2	0.031	0.221567789
MLLT4	0.0249	-0.41467678
MED28	0.0048	-0.260627908
ZYX	0.0263	0.297484916
PLA2G5	0.0418	0.248534836
PTPRC	0.0362	1.13093087
DGCR14	0.0382	-0.540027269
CLEC7A	0.0352	0.559736524
ABCD2	0.0333	-0.241230036
CDKN1C	0.0479	-0.350497247

miR-518b		
Gene Name	p	Log2(RQ HIVMDD)
BAG3	0.0353	0.758729568
RGS10	0.0095	1.029276182
ARHGAP22	0.0311	-0.295135249
PTPLA	0.0038	-0.254594043
ADCY7	0.0058	0.3068455
ODF2	0.0475	0.374065718
ZNF155	0.0304	-0.334568276
FZD5	0.0431	-0.515005916
HLA-DRB1	0.0402	0.759581973
IL13RA1	0.0463	0.640620928
BNIPL	0.0141	0.125651102
P2RX7	0.0316	-0.585923977
DNAH17	0.0466	-0.589763487
CDKN1C	0.0479	-0.350497247

miR-518e		
Gene Name	p	Log2(RQ HIVMDD)
GCKR	0.0273	0.23511432
ARHGAP22	0.0311	-0.295135249
PTPLA	0.0038	-0.254594043
ADCY7	0.0058	0.3068455
AKNA	0.0473	0.201633861
FZD5	0.0431	-0.515005916
LY86	0.0132	0.353887836
PLD1	0.0155	-0.311503115
SAT1	0.0227	0.563646269
GJB1	0.048	-0.421155961
BNIPL	0.0141	0.125651102
CNOT2	0.0023	-0.23388806
P2RX7	0.0316	-0.585923977
XPO7	0.0471	0.141432791
RPS13	0.0347	0.168642036

miR-519d		
Gene Name	p	Log2(RQ HIVMDD)
RGS10	0.0095	1.029276182
ADCY7	0.0058	0.3068455
ZNF155	0.0304	-0.334568276
SLC11A1	0.0451	0.622930351
HAPLN3	0.0428	0.231432408
ATXN1	0.0443	-0.425459305
MICA	0.0312	0.586884813
CDKN1A	0.0171	0.688851744
MYOZ2	0.0468	-0.113700499
ADAMTS9	0.0052	0.727702673
FGL2	0.0319	0.668119125
FOXP2	0.0116	-0.272620455
CSF2RA	0.004	0.403813062
PLA2G5	0.0418	0.248534836
ENSA	0.0174	-0.40053793
BNIPL	0.0141	0.125651102
CENPF	0.0043	-0.304511042
CAPRIN2	0.0425	0.293958979
PIPOX	0.0014	-0.273814245
RNASE6	0.0369	0.773996325

miR-520g		
Gene Name	p	Log2(RQ HIVMDD)
ZNF133	0.0494	-0.149259365
RGS10	0.0095	1.029276182
GADD45B	0.001	1.379066399
CNDP2	0.0249	0.096261853
POLR1C	0.0293	-0.153156788
CSF2RA	0.004	0.403813062
ENSA	0.0174	-0.40053793
BNIPL	0.0141	0.125651102
BTG2	0.048	0.535057595
INTS7	0.0429	-0.485426827
CENPF	0.0043	-0.304511042

miR-523		
Gene Name	p	Log2(RQ HIVMDD)
RGS10	0.0095	1.029276182
TGDS	0.0482	-0.320773477
PHKB	0.0318	-0.211635253
FBXW5	0.0029	0.124328135
CSF2RA	0.004	0.403813062
YARS	0.0069	0.357270476
DPH5	0.0387	-0.3068455
MPO	0.0366	0.180147861
CEBPD	0.0312	0.84317989
AHNAK	0.0112	0.410341105

miR-525-3p		
Gene Name	p	Log2(RQ HIVMDD)
PTPLA	0.0038	-0.254594043
SOX1	0.0412	0.564622052
COL4A1	0.0045	0.598365205
ANKRD15	0.0411	0.085424656
PRKD2	0.0493	0.237563718
TGFB1	0.004	0.552868871
ZNF91	0.0275	-0.666302128
SLITRK2	0.0351	-0.595503661
SAG	0.0184	0.250961574
LY86	0.0132	0.353887836
HLA-DRB1	0.0402	0.759581973
XPO5	0.0306	0.196607044
LRRC1	0.0408	-0.566571641
ACOX3	0.0212	0.164786278
IRF1	0.0238	0.573374526
DPH5	0.0387	-0.3068455
IRAK3	0.0492	0.169925001

miR-541		
Gene Name	p	Log2(RQ HIVMDD)
NODAL	0.012	0.23878686
CDH3	0.0459	0.380729449
FUS	0.0443	0.158337027
IL4R	0.0332	0.409255147
CLEC11A	0.002	0.407080775
TGFB1	0.004	0.552868871
TYROBP	0.0285	1.197865391
JAK3	0.0274	0.444667067
FES	0.0109	0.284514133
DDX17	0.0124	-0.956800118
CXCL16	0.0265	0.362890643
SLC7A7	0.0314	0.215367972

miR-542-3p		
Gene Name	p	Log2(RQ HIVMDD)
TCF7L1	0.0274	0.385154897
REG3A	0.0233	0.293958979
OVOL2	0.0234	0.200378798
JAK3	0.0274	0.444667067
ICAM1	0.0034	0.953823954
SLITRK2	0.0351	-0.595503661
FEZF2	0.0242	-0.690640579
DBNL	0.0344	-0.224040274
CHST7	0.0246	0.442545456
IL13RA1	0.0463	0.640620928
LAPTM5	0.0092	1.320773477
MDM4	0.0086	-0.355016264
RNASE6	0.0369	0.773996325
ATP6V0D2	0.0014	0.128293401
TAGLN	0.0187	0.678071905

miR-524-5p		
Gene Name	p	Log2(RQ HIVMDD)
EGR2	0.0387	0.318461465
PDCL	0.0378	-0.18142064
ANKRD15	0.0411	0.085424656
ZNF155	0.0304	-0.334568276
TRIM15	0.0175	-0.289244285
FRAS1	0.0437	-0.872631791
CDH6	0.0407	-0.366252264
FEZF2	0.0242	-0.690640579
COL1A2	0.0465	0.455228571
GADD45A	0.0071	1.21350282
ZNF326	0.0487	-0.232660757
LRRN2	0.019	-0.2880632
NLRP3	0.0225	0.247319935
ARNTL2	0.0417	-0.401630467
CAPRIN2	0.0425	0.293958979
DNAH17	0.0466	-0.589763487
RNASE6	0.0369	0.773996325
HTATIP	0.0465	0.190298792

miR-544		
Gene Name	p	Log2(RQ HIVMDD)
KIF5B	0.0205	-0.44148348
TGDS	0.0482	-0.320773477
TMOD1	0.0233	0.23878686
JAK3	0.0274	0.444667067
MIB2	0.0088	0.404903122
TRIM15	0.0175	-0.289244285
HLA-DRB1	0.0402	0.759581973
FRAS1	0.0437	-0.872631791
ZYX	0.0263	0.297484916
CSF2RA	0.004	0.403813062
TIMP1	0.0102	1.175684271
CUL4B	0.0275	0.343692069
YARS	0.0069	0.357270476
KRT5	0.0452	0.191562651
LYN	0.0038	0.669933836

miR-548b-5p		
Gene Name	p	Log2(RQ HIVMDD)
HSPB8	0.0039	0.597411988
MTBP	0.004	-0.261831659
RGS10	0.0095	1.029276182
TRIM15	0.0175	-0.289244285
CHST7	0.0246	0.442545456
ADAM30	0.0296	-0.212880566
IL6	0.0303	0.301002256
SLC7A7	0.0314	0.215367972
RPS13	0.0347	0.168642036
SLITRK2	0.0351	-0.595503661
RNASE6	0.0369	0.773996325
ANKRD15	0.0411	0.085424656
CAPRIN2	0.0425	0.293958979
XDH	0.0439	0.215367972
POLG	0.0446	-0.266636643
PLCE1	0.0458	0.23388806
ZNF326	0.0487	-0.232660757

miR-548d-5p		
Gene Name	p	Log2(RQ HIVMDD)
HSPB8	0.0039	0.597411988
MTBP	0.004	-0.261831659
PBEF1	0.005	1.270827916
MDM4	0.0086	-0.355016264
RGS10	0.0095	1.029276182
FOXP2	0.0116	-0.272620455
TRIM15	0.0175	-0.289244285
IL6	0.0303	0.301002256
SLC7A7	0.0314	0.215367972
RPS13	0.0347	0.168642036
RNASE6	0.0369	0.773996325
CAPRIN2	0.0425	0.293958979
XDH	0.0439	0.215367972
POLG	0.0446	-0.266636643
PLCE1	0.0458	0.23388806
CCNL1	0.046	-0.249748715

miR-551b		
Gene Name	p	Log2(RQ HIVMDD)
TDRD3	0.0239	-0.280956314
IL4R	0.0332	0.409255147
CARHSP1	0.0262	-0.446785562
HMOX2	0.0387	-0.201633861
PDCL	0.0378	-0.18142064
ZFP36	0.0235	1.182056609
SLC34A1	0.0135	-0.149259365
NSD1	0.0227	-0.343692069
TLE3	0.0494	0.168642036
MICA	0.0312	0.586884813
CLIC1	0.0233	0.576280258
HLA-DPB1	0.0285	0.737254104
FZD1	0.0056	-0.539034703
HYI	0.0366	0.123003954
COX10	0.0491	0.160920188
SOCS3	0.012	2.378234155
FAM110B	0.004	0.429749851
RUNX1	0.0326	0.473007568
AHNAK	0.0112	0.410341105

miR-576-3p		
Gene Name	p	Log2(RQ HIVMDD)
ASXL1	0.0098	0.186500558
NSD1	0.0227	-0.343692069
POLR1C	0.0293	-0.153156788
IL6	0.0303	0.301002256
FGL2	0.0319	0.668119125
ADAM22	0.0223	0.167357928
COL1A2	0.0465	0.455228571
SAT1	0.0227	0.563646269
ENSA	0.0174	-0.40053793
FCGR2A	0.0193	1.047538389
BTG2	0.048	0.535057595
AKAP3	0.0034	-0.317304068
MSI2	0.0432	-0.267835392
PRPSAP1	0.0033	-0.173767068
CEBPD	0.0312	0.84317989
MTBP	0.004	-0.261831659
BRWD1	0.016	-0.44148348

miR-589		
Gene Name	p	Log2(RQ HIVMDD)
NODAL	0.012	0.23878686
NDE1	0.0093	-0.574343754
ODF2	0.0475	0.374065718
ANKRD15	0.0411	0.085424656
HAMP	0.0429	1.036327492
NSD1	0.0227	-0.343692069
FZD5	0.0431	-0.515005916
HCLS1	0.0278	1.292781749
IL6	0.0303	0.301002256
BLVRA	0.0486	0.314986485
FGL2	0.0319	0.668119125
COL1A2	0.0465	0.455228571
TBXAS1	0.0364	0.51903861
CUL4B	0.0275	0.343692069
PIK3R3	0.0408	0.296310561
OTUD7B	0.021	-0.368489001
MAFF	0.0267	1.073820233
HDAC7A	0.0259	0.266636643
HDAC5	0.0129	-0.173767068
ITGB3	0.0147	-0.357270476
ADAM28	0.0439	0.41467678
FAM110B	0.004	0.429749851

miR-628-5p		
Gene Name	p	Log2(RQ HIVMDD)
REG3A	0.0233	0.293958979
MEIS1	0.0211	-0.608809243
PLCE1	0.0458	0.23388806
SRGN	0.0027	1.207892852
COL4A1	0.0045	0.598365205
EARS2	0.0102	-0.312665174
LAIR1	0.0257	0.454175893
TYROBP	0.0285	1.197865391
HLA-DPB1	0.0285	0.737254104
MED28	0.0048	-0.260627908
LRRC8C	0.033	-0.22650853
AP4B1	0.0171	-0.49057013
LYN	0.0038	0.669933836

miR-629		
Gene Name	p	Log2(RQ HIVMDD)
ZAP70	0.0004	0.331131922
KIF5B	0.0205	-0.44148348
MKL2	0.0455	0.425459305
ODF2	0.0475	0.374065718
FPR1	0.0184	1.201633861
ZNF91	0.0275	-0.666302128
LY86	0.0132	0.353887836
LRRC1	0.0408	-0.566571641
FEZF2	0.0242	-0.690640579
ENSA	0.0174	-0.40053793
ARHGAP8	0.0072	0.453122447
CLEC7A	0.0352	0.559736524
KRT5	0.0452	0.191562651
TEKT1	0.0168	0.204140717
HDAC5	0.0129	-0.173767068
C1QTNF5	0.0136	0.35952117

miR-672		
Gene Name	p	Log2(RQ HIVMDD)
NODAL	0.012	0.23878686
PTPLA	0.0038	-0.254594043
CARHSP1	0.0262	-0.446785562
BRD4	0.0284	-0.220329955
MTMR15	0.0288	-0.324234562
MICA	0.0312	0.586884813
ACOX3	0.0212	0.164786278
CSF2RA	0.004	0.403813062
SAT1	0.0227	0.563646269
GJB1	0.048	-0.421155961
ENSA	0.0174	-0.40053793
HDAC7A	0.0259	0.266636643
SLC7A7	0.0314	0.215367972
XPO7	0.0471	0.141432791
FAM110B	0.004	0.429749851
TAGLN	0.0187	0.678071905

miR-874		
Gene Name	p	Log2(RQ HIVMDD)
ZAP70	0.0004	0.331131922
GCKR	0.0273	0.23511432
HCK	0.0074	0.906890596
ZFPM1	0.0263	0.384049807
FBXW5	0.0029	0.124328135
BRD4	0.0284	-0.220329955
ANPEP	0.0287	-0.230203013
ZSCAN21	0.0105	-0.201633861
KIF2C	0.0441	0.126972856
CENPF	0.0043	-0.304511042
NLRP3	0.0225	0.247319935
DGCR14	0.0382	-0.540027269
SLC9A3R1	0.0352	0.387362541
XPO7	0.0471	0.141432791
SCARA3	0.0271	0.622930351
EIF4EBP1	0.0372	0.45206823
IFITM3	0.0286	0.828631582
OVOL1	0.0062	0.186500558

miR-876-5p		
Gene Name	p	Log2(RQ HIVMDD)
ATP6V0D2	0.0014	0.128293401
CSDA	0.0028	1.47612242
RBMS1	0.0084	0.389566812
LAPTM5	0.0092	1.320773477
LY86	0.0132	0.353887836
OTUD7B	0.021	-0.368489001
CLIC1	0.0233	0.576280258
CUL4B	0.0275	0.343692069
PRKCQ	0.0293	-0.523060062
IL7R	0.0364	0.13093087
PDCL	0.0378	-0.18142064
PLCE1	0.0458	0.23388806

miR-885-5p		
Gene Name	p	Log2(RQ HIVMDD)
PHKB	0.0318	-0.211635253
IL4R	0.0332	0.409255147
TMOD1	0.0233	0.23878686
ZNF350	0.046	-0.343692069
SAG	0.0184	0.250961574
COX5A	0.0251	0.163498732
ATXN1	0.0443	-0.425459305
CLIC1	0.0233	0.576280258
FRAS1	0.0437	-0.872631791
CCR1	0.0405	0.575312331
ADAMTS9	0.0052	0.727702673
MINA	0.0025	0.132247798
IRAK3	0.0492	0.169925001
HSPB8	0.0039	0.597411988
CCR10	0.047	0.244887059
XPO7	0.0471	0.141432791
CEBPD	0.0312	0.84317989
AHNAK	0.0112	0.410341105
HTATIP	0.0465	0.190298792

miR-886-3p		
Gene Name	p	Log2(RQ HIVMDD)
GCKR	0.0273	0.23511432
TGFB1	0.004	0.552868871
JAK3	0.0274	0.444667067
JUNB	0.0215	0.867896464
MIB2	0.0088	0.404903122
SLC11A1	0.0451	0.622930351
CLIC1	0.0233	0.576280258
ACOX3	0.0212	0.164786278
ZSCAN21	0.0105	-0.201633861
ZYX	0.0263	0.297484916
HYI	0.0366	0.123003954
ADAM30	0.0296	-0.212880566
PCTK3	0.0481	-1.050327554
SLC7A7	0.0314	0.215367972
EIF4EBP1	0.0372	0.45206823

miR-886-5p		
Gene Name	p	Log2(RQ HIVMDD)
TCEA2	0.0337	0.326537348
NFATC2	0.0068	0.25821739
ACTA2	0.0197	0.794103899
ATG7	0.0476	0.342554745
FBXW5	0.0029	0.124328135
HCST	0.0087	0.659011171
BRD4	0.0284	-0.220329955
JUNB	0.0215	0.867896464
GADD45B	0.001	1.379066399
ANPEP	0.0287	-0.230203013
TRIM15	0.0175	-0.289244285
AIF1	0.0338	0.689746438
POLR1C	0.0293	-0.153156788
LIMK2	0.0118	0.350497247
AKAP3	0.0034	-0.317304068
DUSP8	0.0151	0.308011315
ARRB1	0.0144	-0.491596594
TAGLN	0.0187	0.678071905
C1QTNF5	0.0136	0.35952117

miR-889		
Gene Name	p	Log2(RQ HIVMDD)
IFIT2	0.027	-0.311503115
RPS24	0.0311	0.134878054
PTPLA	0.0038	-0.254594043
TDRD3	0.0239	-0.280956314
GPR56	0.0487	0.410341105
ICAM1	0.0034	0.953823954
SAT1	0.0227	0.563646269
PLA2G5	0.0418	0.248534836
GADD45A	0.0071	1.21350282
ENSA	0.0174	-0.40053793
PTPRC	0.0362	1.13093087
PER1	0.0256	0.237563718
PRPSAP1	0.0033	-0.173767068
SNF1LK2	0.0308	0.252173413

miR-545		
Gene Name	p	Log2(RQ HIVMDD)
ASXL1	0.0098	0.186500558
ENTPD1	0.0499	-0.227741076
PHKB	0.0318	-0.211635253
IL4R	0.0332	0.409255147
TRPM7	0.018	-0.368489001
HLA-DPB1	0.0285	0.737254104
POLR1C	0.0293	-0.153156788
FRAS1	0.0437	-0.872631791
TBXAS1	0.0364	0.51903861
DMD	0.0429	0.089498151
USP5	0.024	0.146655222
PIPOX	0.0014	-0.273814245
GART	0.0412	-0.451013243
BRWD1	0.016	-0.44148348
